# Supplementary material for: Distribution of Dermacentor silvarum and Associated Pathogens: Meta-Analysis of Global Published Data and a Field Survey in China
Source: Int J Environ Res Public Health. 2021 Apr 22;18(9):4430. doi: 10.3390/ijerph18094430 (PMC8122522; doi:10.3390/ijerph18094430)
Supplement: Supplementary file 1 [file ijerph-18-04430-s001.zip]

Archive with 12 entries (11 files):
- Supplementary -pdf/
- Supplementary -pdf/FigureS1.tif
- Supplementary -pdf/FigureS2.tif
- Supplementary -pdf/FigureS3.tif
- Supplementary -pdf/FigureS4.tif
- Supplementary -pdf/FigureS5.pdf
- Supplementary -pdf/FigureS6.pdf
- Supplementary -pdf/FigureS7.tif
- Supplementary -pdf/TableS1.xlsx
- Supplementary -pdf/TableS2.xlsx
- Supplementary -pdf/TableS3.pdf
- Supplementary -pdf/~$TableS1.xlsx
