# Supplementary material for: Distribution of Dermacentor silvarum and Associated Pathogens: Meta-Analysis of Global Published Data and a Field Survey in China
Source: Int J Environ Res Public Health. 2021 Apr 22;18(9):4430. doi: 10.3390/ijerph18094430 (PMC8122522; doi:10.3390/ijerph18094430)
Supplement: Supplementary file 1 [file ijerph-18-04430-s001.zip › Supplementary -pdf/TableS1.xlsx]

## Sheet: literature_search
Title	Date_publication	Country	Province/State	Prefecture	County	Township/finer_location	lon	lat	smp_date	smp_no	host	test_no	agent1	positive_no/rate1	agent2	positive_no/rate2	agent3	positive_no/rate3	agent4	positive_no/rate4	agent5	positive_no/rate5	agent6	positive_no/rate6	agent7	positive_no/rate7
Investigation of Anaplasma phagocytophilum infection in ticks in the forest region of Northeast China from 2010 to 2011	2012	China	Heilongjiang	Mudanjiang	hailin		129.515	44.9226	2011-2012
Investigation of Anaplasma phagocytophilum infection in ticks in the forest region of Northeast China from 2010 to 2011	2012	China	Heilongjiang	Mudanjiang	ningan		129.489	44.347	2011-2012
Investigation of Anaplasma phagocytophilum infection in ticks in the forest region of Northeast China from 2010 to 2011	2012	China	Heilongjiang	Mudanjiang	hailin		129.053	44.9696	2011-2012	10	free
Investigation on pathogens carried by ticks at Heilongjiang port from 2012 to 2014	2014	China	Heilongjiang	Heihe	xunke county		128.486	49.5695	2012-2014	55		55	Rickettsia uncharacter	28	TBEV	13
Investigation on pathogens carried by ticks at Heilongjiang port from 2012 to 2014	2014	China	Heilongjiang	Jiamusi	tongjiang		132.518	47.648	2012-2014	32		32	Coxiella burnetii	3	Rickettsia uncharacterised	5	TBEV	10
Investigation on pathogens carried by ticks at Heilongjiang port from 2012 to 2014	2014	China	Heilongjiang	Mudanjiang	Suifenhe		131.157	44.4182	2012-2014	1		1	Rickettsia uncharacterised	1
Investigation on pathogens carried by ticks at Heilongjiang port from 2012 to 2014	2014	China	Heilongjiang	Daxinganling region	mohe		122.545	52.9783	2012-2014	15		15	Rickettsia uncharacterised	5	TBEV	9
Investigation on pathogens carried by ticks at Heilongjiang port from 2012 to 2014	2014	China	Heilongjiang	Hegang	luobei		130.835	47.5834	2012-2014	107		107	Coxiella burnetii	1	Rickettsia uncharacterised	26	TBEV	12	Bartonella uncharacterised	2
Investigation on pathogens carried by ticks at Heilongjiang port from 2012 to 2014	2014	China	Heilongjiang	Yichun	jiayin		130.411	48.895	2012-2014	74		74	Rickettsia uncharacterised	11	TBEV	8
Investigation on pathogens carried by ticks at Heilongjiang port from 2012 to 2014	2014	China	Heilongjiang	Jixi	hulin		132.943	45.7689	2012-2014	63		63	Rickettsia uncharacterised	42	TBEV	4
Investigation on pathogens carried by ticks at Heilongjiang port from 2012 to 2014	2014	China	Heilongjiang	Jiamusi	fuyuan		129.29	47.1437	2012-2014	6		6	Coxiella burnetii	1	Rickettsia uncharacterised	5
Investigation on pathogens carried by ticks at Heilongjiang port from 2012 to 2014	2014	China	Heilongjiang	Mudanjiang	dongning		131.132	44.0961	2012-2014	51		51	Rickettsia uncharacterised	32	TBEV	2
Investigation on pathogens carried by ticks at Heilongjiang port from 2012 to 2014	2014	China	Heilongjiang	Heihe			127.535	50.2513	2012-2014	91		91	Coxiella burnetii	1	Rickettsia uncharacterised	40
Investigation of ticks at Erguna port and adjacent forest areas in 2015	2016	China	Inner Mongolia	Hulunbuir	Erguna		120.187	50.2481	2015	62
Spatial and temporal dynamics of tick population distribution in Benxi city	2015	China	Liaoning	Benxi	Huanren Manchu Autonomous County		125.368	41.2729	2012-2014	12	cattle
Detection of Tick-borne Elichean DNA in Parts of Northeast China	2004	China	Liaoning	Fushun	Qingyuan Manchu Autonomous County		124.929	42.1062	1999-2001.6	160	free,cattle,sheep	160	Ehrlichia chaffeensis	10
Detection of Tick-borne Elichean DNA in Parts of Northeast China	2004	China	Jilin	Yanbian Korean Autonomous Prefecture	Dunhua		130.373	42.8685	1999-2001.5	150	free,cattle,sheep	150	Ehrlichia chaffeensis	15
Investigation on the diversity of tick-borne pathogens and establishment of detection methods in Northeast China	2012	China	Heilongjiang		xunke		128.486	49.5695	2009-2010	16		16	Rickettsia sibirica	1	Coxiella burnetii	5
Investigation on the diversity of tick-borne pathogens and establishment of detection methods in Northeast China	2012	China	Heilongjiang		mohe		122.545	52.9783	2009-2010	11		11	Borreliella garinii	2	Coxiella burnetii	5
Investigation on the diversity of tick-borne pathogens and establishment of detection methods in Northeast China	2012	China	Heilongjiang		heihe		127.535	50.2513	2009-2010	18		18	Rickettsia sibirica	3	Coxiella burnetii	4
Molecular epidemiological study of tick-borne spotted fever group rickettsia in northeast China	2018	China	Heilongjiang				NA	NA	2012.4-2014.6	195	free,cattle,sheep	40	Rickettsia uncharacterised	5
Molecular detection of rickettsial pathogens carried by ticks in some areas of northeast China	2012	China	Liaoning	Fushun	Qingyuan Manchu Autonomous County		124.929	42.1062	2000-2005			65	Rickettsia uncharacterised	1
Molecular detection of rickettsial pathogens carried by ticks in some areas of northeast China	2012	China	Liaoning	Fushun	Qingyuan Manchu Autonomous County		124.929	42.1062	2000-2005			70	Ehrlichia chaffeensis	2
Molecular detection of rickettsial pathogens carried by ticks in some areas of northeast China	2012	China	Jilin	Yanbian Korean Autonomous Prefecture	Dunhua		130.373	42.8685	2000-2005			62	Rickettsia uncharacterised	5
Molecular detection of rickettsial pathogens carried by ticks in some areas of northeast China	2012	China	Jilin	Yanbian Korean Autonomous Prefecture	Dunhua		130.373	42.8685	2000-2005			63	Ehrlichia chaffeensis	3
Study on the ecology and control strategy of ticks in the border area of Northeast China, North Korea and Russia	2006	China	Jilin		hunchun		126.067	42.9518		8177
Study on the ecology and control strategy of ticks in the border area of Northeast China, North Korea and Russia	2006	China	Liaoning	Benxi	Huanren Manchu Autonomous County		125.368	41.2729		7	free
Investigation on the species of ticks and tick-borne pathogens in sheep at Erenhot port	2014	China	Inner Mongolia	Xilingol League	erlianhaote		111.958	43.6488	2011.4-5	62	sheep	62	Rickettsia uncharacterised	1
Detection and genotyping of Lyme disease spirochetes in vectors and host animals in Maiji Mountain, Gansu Province	2015	China	Gansu	Tianshui	maiji district		106.015	34.3572	2013.5-2014.8				Borrelia Burgdorferi
Harbin five scenic spots ticks and the investigation of tick-borne pathogens	2018	China	Heilongjiang	Harbin			126.542	45.8088		576	free
PCR detection of Elichia DNA in some tick species in Northeast China	2001	China	Liaoning				NA	NA	1999.4	160	sheep	160	Ehrlichia chaffeensis	15
Investigation on ticks and rodents in Beijing forest area	2002	China	Beijing	Beijing	fnagshan district		115.606	39.6444	2000.4-10
Investigation on ticks and rodents in Beijing forest area	2002	China	Beijing	Beijing	huairou	tanghekou	116.652	40.7435	2000.4-10
Investigation on ticks and rodents in Beijing forest area	2002	China	Beijing	Beijing	yanqing	Songshan Forest Park	115.837	40.5153	2000.4-10
Investigation on ticks and rodents in Beijing forest area	2002	China	Beijing	Beijing	huairou	qinglongxia	116.689	40.4679	2000.4-10
Investigation on ticks and rodents in Beijing forest area	2002	China	Beijing	Beijing	miyun	heilong	116.794	40.5694	2000.4-10
Epidemiological investigation of sheep blood protozoa in yongjing county gansu province	2002.1	China	Gansu	Linxia Hui Autonomous Prefecture	yongjing		106.043	35.2082	1998-2000	586	sheep
Investigation on Borrelia burgdorferi carried by common ticks in Tirektylin pastoral area of Haba River	2000	China	Xinjiang	Altay Prefecture	habahe county	Tirekti Township	86.7012	48.4753	1999.5	1543
Investigation on compound infection of spotted fever group Rickettsia and Anaplasma phagocytophilum carried by ticks at Heilongjiang port	2019	China	Heilongjiang	Heihe	xunke county		128.486	49.5695	2014.4-2015.5	66		66	Rickettsia uncharacterised	26/39.39%
Investigation on compound infection of spotted fever group Rickettsia and Anaplasma phagocytophilum carried by ticks at Heilongjiang port	2019	China	Heilongjiang	Jiamusi	tongjiang		132.518	47.648	2014.4-2015.5	99		99	Rickettsia uncharacterised	39/39.39%	Anaplasma phagocytophilum	2
Investigation on compound infection of spotted fever group Rickettsia and Anaplasma phagocytophilum carried by ticks at Heilongjiang port	2019	China	Heilongjiang	Jixi	miyun		131.854	45.5356	2014.4-2015.5	2		2	Rickettsia uncharacterised	1
Investigation on compound infection of spotted fever group Rickettsia and Anaplasma phagocytophilum carried by ticks at Heilongjiang port	2019	China	Heilongjiang	Hegang	luobei		130.835	47.5834	2014.4-2015.5	61		61	Rickettsia uncharacterised	20/32.79%
Investigation on compound infection of spotted fever group Rickettsia and Anaplasma phagocytophilum carried by ticks at Heilongjiang port	2019	China	Heilongjiang	Yichun	jiayin		130.411	48.895	2014.4-2015.5	36		36	Rickettsia uncharacterised	16/44.4%
Investigation on compound infection of spotted fever group Rickettsia and Anaplasma phagocytophilum carried by ticks at Heilongjiang port	2019	China	Heilongjiang	Jixi	hulin		132.943	45.7689	2014.4-2015.5	122		122	Rickettsia uncharacterised	75/61.48%	Anaplasma phagocytophilum	2/1.63%
Investigation on compound infection of spotted fever group Rickettsia and Anaplasma phagocytophilum carried by ticks at Heilongjiang port	2019	China	Heilongjiang	Mudanjiang	dongning		134.314	48.3709	2014.4-2015.5	76		76	Rickettsia uncharacterised	43/56.6%	Anaplasma phagocytophilum	2/1.8%
Investigation on compound infection of spotted fever group Rickettsia and Anaplasma phagocytophilum carried by ticks at Heilongjiang port	2019	China	Heilongjiang	Mudanjiang			129.64	44.5562	2014.4-2015.5	15		15	Rickettsia uncharacterised	2/13.33%
Investigation on compound infection of spotted fever group Rickettsia and Anaplasma phagocytophilum carried by ticks at Heilongjiang port	2019	China	Heilongjiang	Heihe			127.535	50.2513	2014.4-2015.5	148		148	Rickettsia uncharacterised	108/72.9%
Investigation and study of ticks in Heihe port area	2018	China	Heilongjiang	Heihe			127.535	50.2513	2012-2014	1054	free	1054	Rickettsia uncharacterised	866	Bartonella	45	Babesia uncharacterised	18
Investigation on ticks and their pathogens in Heixiazi Island	2015	China	Heilongjiang	Jiamusi	fuyuan	heixianzi island	134.923	48.3998	2013.5	20	free	20	Rickettsia uncharacterised	17
Investigation of Tick Compound Infection with Neotarasevich rickettsia and SFTSV in Yanbian, Jilin Province	2019	China	Jilin	Yanbian Korean Autonomous Prefecture		yanbian	130.467	42.6167	2016.4-9	213	free	213	Candidatus Rickettsia tarasevichiae	11	SFTSV	1
Investigation on the infection of anaplasmosis ticks in forest areas of jilin province	2007	China	Jilin	Yanbian Korean Autonomous Prefecture	hunchun	yanbian	130.467	42.6167	2005.4-5	327	free
Investigation of ticks in Huadian and Shishi cities of Jilin Province	2007	China	Jilin	Jilin	panxin		128.239	43.3783	2004	304	free
Investigation of ticks in Huadian and Shishi cities of Jilin Province	2007	China	Jilin	Jilin	huadian		126.752	42.978	2004	304	free
Investigation of ticks in Dunhua forest area of Jilin Province	2005	China	Jilin	Yanbian Korean Autonomous Prefecture	Dunhua		130.373	42.8685	2004.4-8	103	free
Investigation of ticks and rodents in a resident area	2002	China	Jilin	Baishan			126.419	41.9509	2001.1-12	676
Investigation of spotted fever rickettsia carried by ticks in Qigan, Inner Mongolia	2017	China	Inner Mongolia	Hulunbuir	Erguna	qiain town	120.773	52.195	2014.4	22	free	22	Candidatus Rickettsia tarasevichiae	2	Rickettsia raoultii	11
Investigation on Borrelia burgdorferi carried by ticks in Qigan, Inner Mongolia	2018	China	Inner Mongolia	Hulunbuir	Erguna	qiain town	120.773	52.195
Serological investigation of Tayloriasis in yaks in Tianjun area, Qinghai province	2014	China	Qinghai	Haixi Mongolian and Tibetan Autonomous Prefecture	tianjun		99.0292	37.3069	2011	82
Investigation on the distribution of tick species and the epidemiological background of three tick-borne bacteria and protozoa in Qinghai Province	2018	China	Qinghai	Hainan Tibetan Autonomous Prefecture	guinan		100.754	35.5924	2016.3-7	15	free
Investigation on the distribution of tick species and the epidemiological background of three tick-borne bacteria and protozoa in Qinghai Province	2018	China	Qinghai	Haibei Tibetan Autonomous Prefecture	menyuan		101.628	37.3822	2016.3-7	75	free
Investigation on the distribution of tick species and the epidemiological background of three tick-borne bacteria and protozoa in Qinghai Province	2018	China	Qinghai	Guoluo Tibetan Autonomous Prefecture	maqin		100.246	34.4836	2016.3-7	15	free
Investigation on the distribution of tick species and the epidemiological background of three tick-borne bacteria and protozoa in Qinghai Province	2018	China	Qinghai	Haixi Mongolian and Tibetan Autonomous Prefecture	gnagcha		99.9273	37.5342	2016.3-7	45	free
Investigation on the distribution of tick species and the epidemiological background of three tick-borne bacteria and protozoa in Qinghai Province	2018	China	Qinghai	Haixi Mongolian and Tibetan Autonomous Prefecture	Delingha city		97.3675	37.3753	2016.3-7	8	free
Preliminary study on human pathogenic Babesia infecting mice and ticks	2012	China	Heilongjiang	Mudanjiang	Suifenhe		131.157	44.4182	2012	747	free
An outbreak of bovine sermoniasis on the outskirts of shenyang	1999	China	Liaoning	Shenyang			123.471	41.6837	1998.6-7	2	cattle
Species investigation and community analysis of ticks in Tacheng area	2013	China	Xinjiang	Tacheng region	Hoboksar Mongol Autonomous County		85.7341	46.7995	2011.5-2012.4
Species investigation and community analysis of ticks in Tacheng area	2013	China	Xinjiang	Tacheng region	yumin county		82.9869	46.2067	2011.5-2012.4
Species investigation and community analysis of ticks in Tacheng area	2013	China	Xinjiang	Tacheng region	wusu		84.7687	44.4865	2011.5-2012.4
Species investigation and community analysis of ticks in Tacheng area	2013	China	Xinjiang	Tacheng region	tuoli county		83.6086	45.96	2011.5-2012.4
Species investigation and community analysis of ticks in Tacheng area	2013	China	Xinjiang	Tacheng region	tacehgn		82.9861	46.751	2011.5-2012.4	60
Species investigation and community analysis of ticks in Tacheng area	2013	China	Xinjiang	Tacheng region	Emin county		83.6325	46.5315	2011.5-2012.4
Detection of Ehrlichia human granulocyte 16SrRNA gene in ticks from northern China	2000	China	Inner Mongolia	Hulunbuir	Erguna	moerdaoga town	120.952	52.2309	1999	70		70	Ehrlichia chaffeensis	2
Detection and genotyping of ticulafia infection in northwest China	2011	China	Xinjiang	Altay Prefecture	habahe county	Altay Mountain Forest Region	86.4248	48.0661	2009.4-6	394		394	Francisella tularensis	32
Detection and genotyping of ticulafia infection in northwest China	2011	China	Ningxia	Guyuan	yuanzhou district	Liupanshan Mountain	106.337	35.5044	2009.4-6	4
Detection and genotyping of ticulafia infection in northwest China	2011	China	Gansu	Gannan Tibetan Autonomous Prefecture	diebu		103.228	34.062	2009.4-6	56		56	Francisella tularensis	1
DNA Detection of Dermatophytic Sheep without Plasma Pathogen in Xinjiang	2016	China	Xinjiang	Bayingol Mongolian Autonomous Prefecture			86.1453	41.7641	2016
DNA Detection of Dermatophytic Sheep without Plasma Pathogen in Xinjiang	2016	China	Xinjiang	Altay Prefecture			88.137	47.8327	2016	100	sheep
Investigation on the species of sheep parasitic ticks in the surrounding areas of Kashgar, Xinjiang	2005	China	Xinjiang	Kashgar region	Kashgar	Kashgar	76.0003	39.4736	2005.4	12
Investigation on ecological landscape distribution of common tick species in Xinjiang	2016	China	Xinjiang	Altay Prefecture	buerjin		86.8749	47.7022	2011-2015	1426	horse,dog
Molecular epidemiological investigation of tick-borne typhus in northern Xinjiang	2015	China	Xinjiang	Ili Kazak Autonomous Prefecture	xinyuan		83.267	43.4359		200		200	Rickettsia raoultii	9	Rickettsia slovaca	13
Molecular epidemiological investigation of tick-borne typhus in northern Xinjiang	2014	China	Xinjiang	Ili Kazak Autonomous Prefecture	xinyaun		83.267	43.4359
Molecular epidemiological investigation of tick-borne typhus in northern Xinjiang	2014	China	Xinjiang	Altay Prefecture			88.137	47.8327
Investigation on the foci of encephalitis transmitted by ground ticks in Altay Mountain, Xinjiang	2015	China	Xinjiang	Altay Prefecture	habahe county		86.4186	48.0608	2011-2012	1200
Investigation on dermoderma yaks infection in mountainous grassland of Xinjiang	2011	China	Xinjiang	Bayingol Mongolian Autonomous Prefecture			86.1453	41.7641		152
Far Eastern and Siberian tick-borne encephalitis viruses have been isolated from the border area between China and Kazakhstan in Xinjiang	2017	China	Xinjiang	Bortala Mongolian Autonomous Prefecture	bole		82.051	44.8539	2012.5-2014.6	220	free	220
Detection of Pyriformis marrii and identification of its vector ticks in Zhaosu County, Xinjiang Province	2016	China	Xinjiang	Ili Kazak Autonomous Prefecture	zhaosu		81.1374	43.1635	2015.6-11	320	horse
Investigation on rodents and in vitro parasites at three ports and surrounding areas in Xinjiang	2005	China	Xinjiang	Altay Prefecture	qignhe	Chagangul Township	90.7477	46.4808	1994-1996
Epidemiological investigation of Erich disease in the population in the Yakesite area	2006	China	Inner Mongolia	Hulunbuir	Yakeshi City Ulchihan Town		120.718	49.292
Investigation on ticks carrying new tick-borne pathogens and compound infection in volcanic lava area of Xunke county	2016	China	Heilongjiang	Heihe	xunke county		128.486	49.5695	2015.4-6	66	free	66	Rickettsia raoultii	26	Bartonella	5
Semi-nested PCR was used to detect Chaffierlichia in some tick species in northern China	2000	China	Inner Mongolia	Hulunbuir	Erguna	moerdaoga town	120.952	52.2309	1999	70	free	70	Ehrlichia chaffeensis	7
Seven ticks were distinguished by random expanded polymorphic DNA	2004	China	Gansu	Qingyang	ningxian		116.413	39.9109			cattle
Investigation of zoonotic parasites in Zhangjiachuan county	2001	China	Gansu	Tianshui	Zhangjiachuan Hui Autonomous County		106.211	34.9949	2001		horse,cattle
Investigation and 16SrRNA sequence analysis of Chaffeerlichia infection in ticks and rodents in Changbai Mountains	2017	China	Jilin	Yanbian Korean Autonomous Prefecture	Dunhua		130.373	42.8685	2005	30	free	30	Ehrlichia chaffeensis	3
A preliminary study on rodents and ectoparasites and their pathogens in the port area adjacent to Changbai Mountain in China and North Korea	2012	China	Jilin	Baishan	Changbai Korean Autonomous County		128.6	41.47	2011	700	free	603	tick-borne encephalitis virus	0.074
Investigation on natural foci of Lyme disease in the border areas between China and Russia and China and Kazakhstan	1999	China	Xinjiang	Altay Prefecture	habahe county	Tirekti Township	86.7012	48.4753		1543	free		Borrelia Burgdorferi
Monitoring and analysis of ticks in Xunk, China and Boyarkovo, Russia	2013	China	Heilongjiang	Heihe	xunke county		128.486	49.5695	2012.3-9	1295	free
Monitoring and analysis of ticks in Xunk, China and Boyarkovo, Russia	2013	China	Russia	Armur state	Poyarkovo		128.655	49.6328	2012.3-9	408	free
Surveillance and analysis of ticks in frontiers Boyaerkewo Russia and Xunke China	2013	Russia	Amurskaya Oblast	Poyarkovo			128.655	49.6328	2012.3-9	408	free
Risk assessment and control strategy of vector-borne diseases in Zhu Rihe Training Base	2017	China	Inner Mongolia	Xilingol League	Sonid Right Banner	zhurihe	112.909	42.4128
Preliminary study on the infection status of tick spotted fever group rickettsia at Heilongjiang port	2007	China	Heilongjiang	Heihe	xunke county		128.486	49.5695				20	Rickettsia sibirica	0.0732	Rickettsia hulinii	0.007	Rickettsia heilongjiangensis	0.0314
Preliminary study on the infection status of tick spotted fever group rickettsia at Heilongjiang port	2007	China	Heilongjiang	Jiamusi	tongjiang		132.518	47.648				100	Rickettsia sibirica	0.08	Rickettsia hulinii		Rickettsia heilongjiangensis	0.0067
Preliminary study on the infection status of tick spotted fever group rickettsia at Heilongjiang port	2007	China	Heilongjiang	Mudanjiang	Suifenhe		131.157	44.4182				50	Rickettsia sibirica	0.0583			Rickettsia heilongjiangensis	0.0125
Preliminary study on the infection status of tick spotted fever group rickettsia at Heilongjiang port	2007	China	Heilongjiang	Shuangyashan	raohe		134.02	46.8042				30	Rickettsia sibirica	0.1143			Rickettsia heilongjiangensis	0.0857
Preliminary study on the infection status of tick spotted fever group rickettsia at Heilongjiang port	2007	China	Heilongjiang	Hegang	luobei		130.835	47.5834				90	Rickettsia sibirica	0.0435	Rickettsia hulinii		Rickettsia heilongjiangensis
Preliminary study on the infection status of tick spotted fever group rickettsia at Heilongjiang port	2007	China	Heilongjiang	Yichun	jiayin		130.411	48.895				100	Rickettsia sibirica	0.0424	Rickettsia hulinii	0.0061
Preliminary study on the infection status of tick spotted fever group rickettsia at Heilongjiang port	2007	China	Heilongjiang	Mudanjiang	dongning		131.132	44.0961				45	Rickettsia sibirica	0.0533	Rickettsia hulinii	0.0067	Rickettsia heilongjiangensis	0.0133
Preliminary study on the infection status of tick spotted fever group rickettsia at Heilongjiang port	2007	China	Heilongjiang	Heihe			127.535	50.2513				80	Rickettsia sibirica	0.0359	Rickettsia hulinii	0.0045	Rickettsia heilongjiangensis	0.009
Investigation on the main biological vectors of Lyme disease in Chengdelin district	2005	China	Hebei	Chengde	weichang manchu and mongolian autonomous county	Saihanba Machinery Forest Farm	117.223	42.4367	2002.5	2	free
Investigation of Lyme disease spirochetes infection in animals in Jilin forest area	2006	China	Jilin	Yanbian Korean Autonomous Prefecture	hunchun		126.067	42.9518	2005.4-5	327	free	327	Borrelia Burgdorferi	101/30.9%
PCR detection and sequence analysis of Ehrlichia human granulocyte DNA in ticks	2007	China	Jilin	Yanbian Korean Autonomous Prefecture	hunchun		126.067	42.9518	1999-2001	150
PCR detection and sequence analysis of Ehrlichia human granulocyte DNA in ticks	2007	China	Jilin	Yanbian Korean Autonomous Prefecture	helongxian		129.017	42.5523	1999-2001	100
PCR detection and sequence analysis of Ehrlichia human granulocyte DNA in ticks	2007	China	Jilin	Baishan	fusong		130.49	42.6342	1999-2001	150
PCR detection and sequence analysis of Ehrlichia human granulocyte DNA in ticks	2007	China	Jilin	Yanbian Korean Autonomous Prefecture	Dunhua		130.373	42.8685	1999-2001	80
Isolation and identification of fever with thrombocytopenia syndrome bunyavirus from ticks on the body surface of domesticated animals	2012	China	Shandong	Yantai	penglai		120.839	37.7703	2010.7	7	cattle,sheep,dog
Isolation and identification of fever with thrombocytopenia syndrome bunyavirus from ticks on the body surface of domesticated animals	2012	China	Shandong	Yantai	laizhou		119.949	37.1826
Investigation on pathogens carried by ticks in Heihe port area of China-Russia border in 2012	2013	China	Heilongjiang	Heihe	xunke county		128.486	49.5695	2012.4-10	50
Investigation on pathogens carried by ticks in Heihe port area of China-Russia border in 2012	2013	China	Heilongjiang	Daxinganling region	mohe		122.545	52.9783	2012.4-10	10
Investigation on pathogens carried by ticks in Heihe port area of China-Russia border in 2012	2013	China	Heilongjiang	Heihe			127.535	50.2513	2012.4-10	626		626	Rickettsia uncharacterised	71
Genotyping and infection of Lyme disease spirochetes in ticks and rats in Daxing 'an Mountains	2006	China	Heilongjiang	Daxinganling region	Tahe county		124.692	52.3661	2004-2005	144		144	Borrelia Burgdorferi	6
Cross-immune resistance to forest dermatitis induced by midgut antigens of steppe dermatitis	2004	China	Gansu	Qingyang	ningxian		116.413	39.9109			cattle
Molecular epidemiological investigation of spirochetes of Lyme disease in Altay area	2011	China	Xinjiang	Altay Prefecture	beiwan		85.5539	48.0392	2009	394		394	Borrelia Burgdorferi	82
Epidemiological investigation of babesiosis in equine livestock in southeastern Longdong area of Gansu province	1997	China	Gansu	Tianshui	maiji district		105.896	34.5763		1			Babesia caballi
Epidemiological investigation of babesiosis in equine livestock in southeastern Longdong area of Gansu province	1997	China	Gansu	Pingliang	zhuanglang		106.043	35.2082		1			Babesia caballi
Epidemiological investigation of babesiosis in equine livestock in southeastern Longdong area of Gansu province	1997	China	Gansu	Tianshui	qingshui		106.144	34.7539
Epidemiological investigation of babesiosis in equine livestock in southeastern Longdong area of Gansu province	1997	China	Gansu	Dingxi	longxi		104.641	35.0102		1			Babesia caballi
Epidemiological investigation of babesiosis in equine livestock in southeastern Longdong area of Gansu province	1997	China	Gansu	Longnan	lixian		105.184	34.1947	1965	1			Babesia caballi
Epidemiological investigation of babesiosis in equine livestock in southeastern Longdong area of Gansu province	1997	China	Gansu	Tianshui	gangu		105.342	34.7383
Epidemiological investigation of babesiosis in equine livestock in southeastern Longdong area of Gansu province	1997	China	Gansu	Tianshui	qincheng district		105.731	34.5874
Study on community structure of ticks in Kongtong mountain of Gansu province	2008	China	Gansu	Pingliang	kongdong district		106.505	35.5563	2002	87
Investigation on the natural infection of Borrelia burgdorferi with Lyme disease by four ticks in Diebi and Huajian regions of Gansu Province	2011	China	Gansu	minxian			103.228	34.062	2010	126		126	Borrelia Burgdorferi	15
Transmission test of two species of babesia in sheep in ningxian, gansu province	1997	China	Gansu	Qingyang	ningxian	xiangle town	108.155	35.6467	1996
Species and geographical distribution of ticks ticks in Gansu Province	2004	China	Gansu	Qingyang	ningxian		116.413	39.9109
Species and geographical distribution of ticks ticks in Gansu Province	2004	China	Gansu	Pingliang	kongdong district		106.505	35.5563
Species and geographical distribution of ticks ticks in Gansu Province	2004	China	Gansu	Tianshui	Zhangjiachuan Hui Autonomous County		106.211	34.9949
Species and geographical distribution of ticks ticks in Gansu Province	2004	China	Gansu	Lanzhou	yuzhong county		104.12	35.8489
Species and geographical distribution of ticks ticks in Gansu Province	2004	China	Gansu	Pingliang	lingtai		115.471	38.88
Species and geographical distribution of ticks ticks in Gansu Province	2004	China	Gansu	Pingliang	jingning		105.738	35.5283
Species and geographical distribution of ticks ticks in Gansu Province	2004	China	Gansu	Dingxi	anning district		103.726	36.1098
Investigation of ticks in the Tireketi forest grazing area of the Haba River	1999	China	Xinjiang	Altay Prefecture	habahe county	Tirekti Township	86.7012	48.4753	1999.5	1543
Ecological study of Dermatotick forest in Yangjiaping forest area of Xiaowutai Mountain, Hebei Province	2004	China	Hebei	Zhangjiakou	yuxian	Mount Xiaowutai	114.966	39.9502
Preliminary investigation of Lyme disease vector ticks in Hebei Province	1994	China	Hebei	Chengde			117.969	40.9579
Preliminary investigation of Lyme disease vector ticks in Hebei Province	1994	China	Hebei	Shijiazhuang			114.469	38.0521	1992	35
Preliminary investigation of Lyme disease vector ticks in Hebei Province	1994	China	Hebei	Handan			114.546	36.6313
Preliminary investigation of Lyme disease vector ticks in Hebei Province	1994	China	Hebei	Baoding			115.471	38.88
Detection of DNA of Rickettsia fevers spotted by Dermacystis in Xunke area, Heilongjiang Province	2014	China	Heilongjiang	Heihe	xunke county		128.486	49.5695		60		60	Rickettsia uncharacterised	14
Investigation on diversity and compound infection of tick-borne pathogens at Heilongjiang port	2017	China	Heilongjiang	Heihe	xunke county		128.486	49.5695	2014-2015	66		66	Rickettsia raoultii	26			Bartonella	5
Investigation on diversity and compound infection of tick-borne pathogens at Heilongjiang port	2017	China	Heilongjiang	Jiamusi	tongjiang		132.518	47.648	2014-2015	99		99	Rickettsia raoultii	39					Anaplasma phagocytophilum	2
Investigation on diversity and compound infection of tick-borne pathogens at Heilongjiang port	2017	China	Heilongjiang	Jixi	miyun		131.854	45.5356	2014-2015	2		2	Rickettsia raoultii	2
Investigation on diversity and compound infection of tick-borne pathogens at Heilongjiang port	2017	China	Heilongjiang	Hegang	luobei		130.835	47.5834	2014-2015	61		61	Rickettsia raoultii	20
Investigation on diversity and compound infection of tick-borne pathogens at Heilongjiang port	2017	China	Heilongjiang	Yichun	jiayin		130.411	48.895	2014-2015	36		36	Rickettsia raoultii	16
Investigation on diversity and compound infection of tick-borne pathogens at Heilongjiang port	2017	China	Heilongjiang	Jixi	hulin		132.943	45.7689	2014-2015	122		122	Rickettsia raoultii	75			Bartonella	6	Anaplasma phagocytophilum	2
Investigation on diversity and compound infection of tick-borne pathogens at Heilongjiang port	2017	China	Heilongjiang	Mudanjiang	dongning		131.132	44.0961	2014-2015	76		76	Rickettsia raoultii	33	Borreliella afzelii	1			Anaplasma phagocytophilum	2
Investigation on diversity and compound infection of tick-borne pathogens at Heilongjiang port	2017	China	Heilongjiang	Mudanjiang			129.64	44.5562	2014-2015	15		15	Rickettsia raoultii	2
Investigation on diversity and compound infection of tick-borne pathogens at Heilongjiang port	2017	China	Heilongjiang	Heihe			127.535	50.2513	2014-2015	148		148	Rickettsia raoultii	108
Investigation of parasitic ticks on rodent in Suifenhe forest area, Heilongjiang Province	2006	China	Heilongjiang	Mudanjiang	Suifenhe		131.157	44.4182					Ehrlichia chaffeensis
Investigation of ticks at 11 border ports in Heilongjiang Province	2006	China	Heilongjiang	Heihe	xunke county		128.486	49.5695		808
Investigation of ticks at 11 border ports in Heilongjiang Province	2006	China	Heilongjiang	Jiamusi	tongjiang		132.518	47.648		179
Investigation of ticks at 11 border ports in Heilongjiang Province	2006	China	Heilongjiang	Mudanjiang	Suifenhe		131.157	44.4182		329
Investigation of ticks at 11 border ports in Heilongjiang Province	2006	China	Heilongjiang	Shuangyashan	raohe		134.02	46.8042		36
Investigation of ticks at 11 border ports in Heilongjiang Province	2006	China	Heilongjiang	Daxinganling region	mohe		122.545	52.9783		3
Investigation of ticks at 11 border ports in Heilongjiang Province	2006	China	Heilongjiang	Jixi	miyun		131.854	45.5356		2
Investigation of ticks at 11 border ports in Heilongjiang Province	2006	China	Heilongjiang	Hegang	luobei		130.835	47.5834		23
Investigation of ticks at 11 border ports in Heilongjiang Province	2006	China	Heilongjiang	Yichun	jiayin		130.411	48.895		165
Investigation of ticks at 11 border ports in Heilongjiang Province	2006	China	Heilongjiang	Jixi	hulin		132.943	45.7689		76
Investigation of ticks at 11 border ports in Heilongjiang Province	2006	China	Heilongjiang	Mudanjiang	dongning		131.132	44.0961		224
Investigation of ticks at 11 border ports in Heilongjiang Province	2006	China	Heilongjiang	Heihe			127.535	50.2513		460
Carrying status of three pathogens in ticks and mice in Heilongjiang forest area	2012	China	Heilongjiang	Mudanjiang	hailin		129.515	44.9226	2010-2011	1		1
Carrying status of three pathogens in ticks and mice in Heilongjiang forest area	2012	China	Heilongjiang	Mudanjiang	ningan		129.489	44.347	2010-2011	5		5	Rickettsia uncharacterised	1
Carrying status of three pathogens in ticks and mice in Heilongjiang forest area	2012	China	Heilongjiang	Mudanjiang	hailin		129.053	44.9696	2010-2011	4		4	Rickettsia uncharacterised	1
Investigation on Bartonella carried by rodents and ticks at Heihe port, Heilongjiang province	2018.4	China	Heilongjiang	Heihe	aihui district	heihe port	127.547	50.2556	2012-2013	583		583	Bartonella	22
Population characteristics of ticks and pathogens carrying Lyme disease at seven ports in eastern Heilongjiang	2006	China	Heilongjiang	Mudanjiang	Suifenhe		131.157	44.4182	2002.5	467
Population characteristics of ticks and pathogens carrying Lyme disease at seven ports in eastern Heilongjiang	2006	China	Heilongjiang	Shuangyashan	raohe		134.02	46.8042	2002.5	23
Population characteristics of ticks and pathogens carrying Lyme disease at seven ports in eastern Heilongjiang	2006	China	Heilongjiang	Jixi	miyun		131.854	45.5356	2002.5	82
Population characteristics of ticks and pathogens carrying Lyme disease at seven ports in eastern Heilongjiang	2006	China	Heilongjiang	Jixi	hulin		132.943	45.7689	2002.5	867
Population characteristics of ticks and pathogens carrying Lyme disease at seven ports in eastern Heilongjiang	2006	China	Heilongjiang	Jiamusi	fuyuan		134.314	48.3709	2002.5	19
Population characteristics of ticks and pathogens carrying Lyme disease at seven ports in eastern Heilongjiang	2006	China	Heilongjiang	Mudanjiang	dongning		131.132	44.0961	2002.5	980
Analysis of main ticks and tick-borne pathogens in Jilin port area	2009	China	Jilin	Baishan	Changbai Korean Autonomous County	changbai port	127.907	41.6226	2007	39		39	Ehrlichia chaffeensis	2	Coxiella burnetii	1	Borreliella garinii	1
Investigation on the distribution of ticks and their carriers of severe fever with thrombocytopenia syndrome virus in Yanbian, Jilin Province	2017	China	Jilin	Yanbian Korean Autonomous Prefecture	hunchun		126.067	42.9518	2016.4-9	82
Investigation on the distribution of ticks and their carriers of severe fever with thrombocytopenia syndrome virus in Yanbian, Jilin Province	2017	China	Jilin	Yanbian Korean Autonomous Prefecture	yanji		129.521	42.9127	2016.4-9	20
Investigation on the distribution of ticks and their carriers of severe fever with thrombocytopenia syndrome virus in Yanbian, Jilin Province	2017	China	Jilin	Yanbian Korean Autonomous Prefecture	wangqing		129.778	43.3185	2016.4-9	94
Investigation on the distribution of ticks and their carriers of severe fever with thrombocytopenia syndrome virus in Yanbian, Jilin Province	2017	China	Jilin	Yanbian Korean Autonomous Prefecture	tumen		129.85	42.9743	2016.4-9	93
Investigation on the distribution of ticks and their carriers of severe fever with thrombocytopenia syndrome virus in Yanbian, Jilin Province	2017	China	Jilin	Yanbian Korean Autonomous Prefecture	longjing		129.433	42.7715	2016.4-9	2
Investigation on the distribution of ticks and their carriers of severe fever with thrombocytopenia syndrome virus in Yanbian, Jilin Province	2017	China	Jilin	Yanbian Korean Autonomous Prefecture	helongxian		129.017	42.5523	2016.4-9	3
Investigation on the distribution of ticks and their carriers of severe fever with thrombocytopenia syndrome virus in Yanbian, Jilin Province	2017	China	Jilin	Yanbian Korean Autonomous Prefecture	Dunhua		130.373	42.8685	2016.4-9	49
Investigation on the distribution of ticks and their carriers of severe fever with thrombocytopenia syndrome virus in Yanbian, Jilin Province	2017	China	Jilin	Yanbian Korean Autonomous Prefecture	antu county		128.905	43.1179	2016.4-9	420
Compound infection of Borrelia burgdorferi and spotted fever group rickettsiae in ticks in Hunchun, Jilin Province	2006	China	Jilin	Yanbian Korean Autonomous Prefecture	hunchun		126.067	42.9518	2005	327		327	Borrelia Burgdorferi	101	Rickettsia uncharacterised	95
Seasonal dynamics of forest dermacystis adults in southeastern Gansu	1998	China	Gansu	Longnan			104.929	33.4066	1996
Seasonal dynamics of forest dermacystis adults in southeastern Gansu	1998	China	Gansu	Tianshui			105.731	34.5874
Investigation on natural foci and pathogen characteristics of two kinds of insect-borne diseases	2013	China	Heilongjiang	Mudanjiang			129.64	44.5562	2010	13
Investigation of ticks in China-Russia border ports in Inner Mongolia	2019	China	Inner Mongolia	Hulunbuir	Erguna	shiwei port	119.941	51.3433	2015-2017	43
Investigation of ticks in China-Russia border ports in Inner Mongolia	2019	China	Inner Mongolia	Hulunbuir	Erguna	heishantou port	119.399	50.2143	2015-2017	164
Investigation on pathogens carried by ticks in Inner Mongolia forest area	2017	China	Inner Mongolia	Hulunbuir	Erguna	qiain town	120.966	52.2233		293		293	Borreliella garinii	57	Borreliella afzelii	20	Borrelia miyamotoi	8
Investigation on pathogens carried by ticks in Inner Mongolia forest area	2017	China	Inner Mongolia	Hulunbuir	Orqen Zizhiqi	mnuomin town	122.79	49.2899		19		19	Borreliella garinii	1
Investigation on pathogens carried by ticks in Inner Mongolia forest area	2017	China	Inner Mongolia	Hulunbuir	Orqen Zizhiqi		123.732	50.5979		7		7
Investigation on natural foci of anaplasum sheep and its pathogenicity to human	2017	China	Heilongjiang	Mudanjiang			129.64	44.5562		275		275	Anaplasma ovis	4
Discovery of a new spotted fever group Rickettsia in human infection and investigation of its natural foci	2015	China	Heilongjiang	Mudanjiang			129.64	44.5562	2012-2013	75		75	Rickettsia raoultii	3	Rickettsia heilongjiangensis	6
Study on the detection of neotarasevich rickettsiae transmitted via egg by Ixodes persulcus, Dermatoderms forest and Haemaphysalis sagrophilus	2017	China	Jilin	Songyuan	fuyu		126.058	44.9872	2014	55		55	Candidatus Rickettsia tarasevichiae	0.0545
Diversity of ticks and polymorphism of tick-borne pathogens in qinghai province	2018	China	Qinghai	Haixi Mongolian and Tibetan Autonomous Prefecture	tianjun		99.0292	37.3069		54		54	Candidatus Rickettsia tibetani	20	Borreliella garinii	1	Babesia motasi-like	7	Theileria ovis	7	Borrelia burgdorferi sensu stricto	1
Diversity of ticks and polymorphism of tick-borne pathogens in qinghai province	2018	China	Qinghai	Haixi Mongolian and Tibetan Autonomous Prefecture	Delingha city		97.3675	37.3753		39		39	Candidatus Rickettsia tibetani	27	Borreliella garinii	2	Babesia caballi	4	Theileria ovis	3
Construction of cDNA library and analysis of differential genes in subtractive hybridization of half-satiated male ticks with Dermacentor silvarum	2014	China	Jilin	Baishan			126.419	41.9509	2013
Experimental study on infection of forest dermatitis and steppe dermatitis and transmission of Lyme disease spirochetes during menstrual period	2002	China	Inner Mongolia	Hulunbuir	Yakeshi City Ulchihan Town	Ur Cihan Forest	121.848	49.6596	2000				Borrelia Burgdorferi
Ultramicromorphologic comparison of dermacorph in forest and steppe	2001	China	Xinjiang	Altay Prefecture	qinghe		90.3846	46.6931
Ultramicromorphologic comparison of dermacorph in forest and steppe	2001	China	Xinjiang	Bayingol Mongolian Autonomous Prefecture	hejingxian		86.3904	42.3294
Kinetics of Lyme disease transmission by forest dermatitis during menstrual period	2015	China	Gansu	Jiuquan	suzhou	huajian	98.735	39.6985	2006-2007
Kinetics of Lyme disease transmission by forest dermatitis during menstrual period	2015	China	Gansu	Gannan Tibetan Autonomous Prefecture	diebu		103.901	34.1295
Observation on the life history of Dermacentor forest under experimental conditions	2001	China	Xinjiang	Bayingol Mongolian Autonomous Prefecture	hejingxian		86.3904	42.3294
Molecular epidemiological investigation of Anaplasum forest in Ningwu County, Shanxi Province	2012	China	Shanxi	Xinzhou	ningwuxian		112.326	39.0243	2011	594		594	Anaplasma phagocytophilum	144
Study on the relationship between Lyme disease and human, domestic animals and rodents in some areas of northwest China	2000	China					NA	NA	1991-1999	87		87	Borrelia Burgdorferi	13
Tick-borne Elichia DNA was detected in ticks in Northeast China	2005	China	Liaoning	Fushun	Qingyuan Manchu Autonomous County		124.929	42.1062	1999	160		160	Ehrlichia chaffeensis	32
Tick-borne Elichia DNA was detected in ticks in Northeast China	2005	China	Jilin	Yanbian Korean Autonomous Prefecture	Dunhua		130.373	42.8685	1999	150		150	Ehrlichia chaffeensis	30
Investigation report on ticks at Suifenhe port	2013.4	China	Heilongjiang	Mudanjiang	Suifenhe		131.157	44.4182	2012
Investigation on foci of tick-borne encephalitis in Sharxili Nature Reserve, Xinjiang	2013	China	Xinjiang	Bortala Mongolian Autonomous Prefecture	bole	Shalhili Nature Reserve	81.7793	45.273	2011	220		12	TBEV far-eastern subtype	9
Epidemiological investigation of sheep blood protozoa in yongjing county	2010	China	Gansu	Linxia Hui Autonomous Prefecture	yongjing		106.043	35.2082	2007-2009	612
Comparison of morphological structure and molecular markers between dermatitis steppe and Dermacentor silvarum	2018	China	Ningxia	Guyuan			106.249	36.0216			sheep
Investigation of animal parasitic ticks and zoonosis carried by ticks in western Liaoning	2016	China	Liaoning	Jinzhou	yixian		121.246	41.5393		84	cattle,sheep,dog
Investigation of animal parasitic ticks and zoonosis carried by ticks in western Liaoning	2016	China	Liaoning	Huludao	yixing		120.763	40.6162		50	cattle,sheep,dog
Investigation of animal parasitic ticks and zoonosis carried by ticks in western Liaoning	2016	China	Liaoning	Jinzhou	taihe		121.11	41.1151		133	cattle,sheep,dog
Investigation of animal parasitic ticks and zoonosis carried by ticks in western Liaoning	2016	China	Liaoning	Huludao	suizhong county		120.351	40.332		92	cattle,sheep,dog	92	Rickettsia uncharacterised	1
Investigation of animal parasitic ticks and zoonosis carried by ticks in western Liaoning	2016	China	Liaoning	Jinzhou	lighai		121.363	41.1665		72	cattle,sheep,dog
Investigation of ticks in scenic spots and surrounding areas in Heilongjiang province	2016	China	Heilongjiang	Harbin	binxian	binzhou town	127.499	45.7626	2015.4	105
A report on the parasitism of derymphus forest on the body surface of Acanthoptera	1995	China	Hebei	Baoding			115.471	38.88	1994	22	hedgehog
Establishment of PCR-RFLP method for identification and mitochondrial genome sequence analysis of Dermacentor silvarum and dermatitis steppe	2016	China	Heilongjiang	Harbin	mulanxian		128.05	45.9569
Immunofluorescence detection of Rickettsia northerniae infection by Dermacentor silvarum	1987	China	Jilin	Yanbian Korean Autonomous Prefecture	hunchun		126.067	42.9518		312		312	Rickettsia uncharacterised	42
Proteins diversity and changes of female critically salivary glands of Dermacentor silvarum	2005	China	Hebei	Shijiazhuang	pingshan		113.985	38.272			sheep
Epidemiological investigation of tick-borne spotted fever and its co-infection with Lyme disease in some provinces of China	2006	China	Jilin	Yanbian Korean Autonomous Prefecture	hunchun		126.067	42.9518	2005.4	327		327	Rickettsia uncharacterised	95	Borrelia burgdorferi sensu stricto	101
Investigation of spotted fever group rickettsiae carried by ticks in border areas of Tumen River Basin	2019.11	China	Jilin	Yanbian Korean Autonomous Prefecture	hunchun		126.067	42.9518	2017.4-9	27		27	Rickettsia raoultii	3
Investigation of spotted fever group rickettsiae carried by ticks in border areas of Tumen River Basin	2019.11	China	Jilin	Yanbian Korean Autonomous Prefecture	longjing		129.433	42.7715	2017.4-9	181		181	Rickettsia raoultii	36
Investigation of spotted fever group rickettsiae carried by ticks in border areas of Tumen River Basin	2019.11	China	Jilin	Yanbian Korean Autonomous Prefecture	helongxian		129.017	42.5523	2017.4-9	3		3	Rickettsia raoultii	2
Application of DNA barcoding in the identification of ticks on Heixiazi Island	2020.1	China	Heilongjiang	Jiamusi	fuyuan	heixianzi island	131.132	44.0961	2018.5	356
Morphological study on the nymphs of Dermator in steppe and Dermator in forest	1986.3	China	Inner Mongolia	Hulunbuir	yakeshi city	Xi Gui Tu Banner exempted river town	121.058	49.1009	1986	25
Morphological study on the nymphs of Dermator in steppe and Dermator in forest	1986.3	China	Liaoning	Jinzhou	linghai	shishan town	121.521	41.3266	1986	18
Morphological study on the nymphs of Dermator in steppe and Dermator in forest	1986.3	China	Beijing	Mentougou	Huangta Village, Qingshui Town		115.613	39.9442	1986	25
Morphological study on the nymphs of Dermator in steppe and Dermator in forest	1983.6	China	Inner Mongolia	Hulunbuir	yakeshi city	Xi Gui Tu Banner exempted river town	121.058	49.1009	1983	75
Morphological study on the nymphs of Dermator in steppe and Dermator in forest	1983.6	China	Beijing	Mentougou	Huangta Village, Qingshui Town		115.613	39.9442	1983	50
Molecular detection of liver protozoa carried by ticks in Northeast China	2018.9	China	Jilin	Yanbian Korean Autonomous Prefecture	Dunhua		130.373	42.8685	2015.4-6	166		166	Hepatozoon sp.	4
Investigation on the vectors and hosts of spotted pyreticus in Ninghua, Fujian	1999	China	Fujian	Sanming	ninghua		116.66	26.268	1994-1997	1	Rattus confucianus, Rattus lossea
Investigation on the distribution of ticks and gadflies and the status of carrying bacteria in Lyme disease epidemic area of Fujian Province	1994	China	Fujian	Nanping	wuyishan		118.042	27.7626	1990-1992	1	rat
Investigation on the distribution of ticks and gadflies and the status of carrying bacteria in Lyme disease epidemic area of Fujian Province	1994	China	Fujian	Nanping	guangze		117.34	27.5473	1990-1992	1	rat
Fujian Tick Bulletin	1963	China	Fujian	Fuzhou	fuqing		119.39	25.7263	1952.12	1
Epidemic trends and molecular characteristics of Tayloriasis in Qingyang, Gansu Province	2020.5	China	Gansu	Qingyang			107.634	35.7023	2019.3-7	1
Investigation of Borrelia burgdorferi in Lyme disease in the northern foothills of Qilian Mountains, Gansu Province	1992	China	Gansu	Zhangye	Sunan Yugur Autonomous County	qilian mountain	99.993	38.5335	1992.4	36	yaks	36	Borrelia Burgdorferi	1
A study on some biological characteristics of Dermatophys	1999	China	Xinjiang	Altay Prefecture	qinghe		90.3846	46.6931	1999	1
A study on some biological characteristics of Dermatophys	1999	China	Xinjiang	Bayingol Mongolian Autonomous Prefecture	hejingxian		86.3904	42.3294	1999	1
Investigation of new tick-borne diseases at Heilongjiang port	2015.6	China	Heilongjiang	Jixi	miyun		131.854	45.5356	2014.4-6	2		2	Rickettsia raoultii	2
Investigation of new tick-borne diseases at Heilongjiang port	2015.6	China	Heilongjiang	Yichun	jiayin		130.411	48.895	2014.4-6	36		36	Rickettsia raoultii	16
Investigation of new tick-borne diseases at Heilongjiang port	2015.6	China	Heilongjiang	Jixi	hulin		132.943	45.7689	2014.4-6	38		38	Rickettsia raoultii	32	Bartonella sp.	6	Anaplasma phagocytophilum	2
Investigation of new tick-borne diseases at Heilongjiang port	2015.6	China	Heilongjiang	Mudanjiang	dongning		131.132	44.0961	2014.4-6	18		18	Rickettsia raoultii	12	Borreliella afzelii	1	Anaplasma phagocytophilum	2
Preliminary report on the status of ticks and their pathogens at Heilongjiang port	2009.1	China	Heilongjiang	Heihe	xunke county		128.486	49.5695	2008.5				Human monocytic ehrlichiosis（HME）	0.0697	human granulocytic ehrlichiosis （HGE）	0.0314	Borreliella garinii	0.0312	TBEV	0.0105	Rickettsia sibirica	0.0732	Rickettsia hulinii	0.007	Rickettsia heilongjiangensis	0.0314
Preliminary report on the status of ticks and their pathogens at Heilongjiang port	2009.1	China	Heilongjiang	Jiamusi	tongjiang		132.518	47.648	2008.5				Borreliella garinii	0.04	TBEV	0.0067	Rickettsia sibirica	0.08	Rickettsia heilongjiangensis	0.0067
Preliminary report on the status of ticks and their pathogens at Heilongjiang port	2009.1	China	Heilongjiang	Mudanjiang	Suifenhe		131.157	44.4182	2008.5				Human monocytic ehrlichiosis（HME）	0.0708	human granulocytic ehrlichiosis （HGE）	0.0208	Borreliella afzelii	0.0333	TBEV	0.0083	Rickettsia sibirica	0.0583	Rickettsia heilongjiangensis	0.0125
Preliminary report on the status of ticks and their pathogens at Heilongjiang port	2009.1	China	Heilongjiang	Shuangyashan	raohe		134.02	46.8042	2008.5				Rickettsia sibirica	0.1143	Rickettsia heilongjiangensis	0.0857
Preliminary report on the status of ticks and their pathogens at Heilongjiang port	2009.1	China	Heilongjiang	Hegang	luobei		130.835	47.5834	2008.5				Borreliella garinii	0.0435	Rickettsia sibirica	0.0435
Preliminary report on the status of ticks and their pathogens at Heilongjiang port	2009.1	China	Heilongjiang	Yichun	jiayin		130.411	48.895	2008.5				Borreliella garinii	0.0303	Rickettsia sibirica	0.0424	Rickettsia hulinii	0.0061
Preliminary report on the status of ticks and their pathogens at Heilongjiang port	2009.1	China	Heilongjiang	Mudanjiang	dongning		131.132	44.0961	2008.5				Human monocytic ehrlichiosis（HME）	0.04	human granulocytic ehrlichiosis （HGE）	0.02	Borreliella garinii	0.04	Rickettsia sibirica	0.0533	Rickettsia hulinii	0.0067	Rickettsia heilongjiangensis	0.0133
Preliminary report on the status of ticks and their pathogens at Heilongjiang port	2009.1	China	Heilongjiang	Heihe			127.535	50.2513	2008.5				Human monocytic ehrlichiosis（HME）	0.0448	Borreliella garinii	0.0224	Rickettsia sibirica	0.0359	Rickettsia hulinii	0.0045	Rickettsia heilongjiangensis	0.009
Investigation report on natural foci of tick-borne spotted fever in Dongning county, Heilongjiang province	1986	China	Heilongjiang	Mudanjiang	dongning		131.132	44.0961	1980.4-9	4970
Investigation on tick distribution and tick-borne encephalitis virus in Heilongjiang province	2020.1	China	Heilongjiang	Daxinganling region	Songling		124.301	50.7955	2019.5-6	62
Investigation on tick distribution and tick-borne encephalitis virus in Heilongjiang province	2020.1	China	Heilongjiang	Yichun	nancha		134.71	48.3042	2019.5-6	3
Investigation on tick distribution and tick-borne encephalitis virus in Heilongjiang province	2020.1	China	Heilongjiang	Daxinganling region	Gagdach district		124.146	50.4253	2019.5-6	650
Investigation on the main animal hosts and vectors of Lyme disease spirochetes in the border area of Heilongjiang and Russia	2008.9	China	Heilongjiang	Heihe	xunke county		128.486	49.5695	2002.4-9	487
Investigation on the main animal hosts and vectors of Lyme disease spirochetes in the border area of Heilongjiang and Russia	2008.9	China	Heilongjiang	Mudanjiang	Suifenhe		131.157	44.4182	2002.4-9	467
Investigation on the main animal hosts and vectors of Lyme disease spirochetes in the border area of Heilongjiang and Russia	2008.9	China	Heilongjiang	Shuangyashan	raohe		134.02	46.8042	2002.4-9	23
Investigation on the main animal hosts and vectors of Lyme disease spirochetes in the border area of Heilongjiang and Russia	2008.9	China	Heilongjiang	Daxinganling region	mohe		122.545	52.9783	2002.4-9	45
Investigation on the main animal hosts and vectors of Lyme disease spirochetes in the border area of Heilongjiang and Russia	2008.9	China	Heilongjiang	Jixi	miyun		131.854	45.5356	2002.4-9	82
Investigation on the main animal hosts and vectors of Lyme disease spirochetes in the border area of Heilongjiang and Russia	2008.9	China	Heilongjiang	Hegang	luobei		130.835	47.5834	2002.4-9	292
Investigation on the main animal hosts and vectors of Lyme disease spirochetes in the border area of Heilongjiang and Russia	2008.9	China	Heilongjiang	Yichun	jiayin		130.411	48.895	2002.4-9	308
Investigation on the main animal hosts and vectors of Lyme disease spirochetes in the border area of Heilongjiang and Russia	2008.9	China	Heilongjiang	Jixi	hulin		132.943	45.7689	2002.4-9	867		15	Borrelia Burgdorferi	1
Investigation on the main animal hosts and vectors of Lyme disease spirochetes in the border area of Heilongjiang and Russia	2008.9	China	Heilongjiang	Jiamusi	fuyuan		129.29	47.1437	2002.4-9	19
Investigation on the main animal hosts and vectors of Lyme disease spirochetes in the border area of Heilongjiang and Russia	2008.9	China	Heilongjiang	Mudanjiang	dongning		131.132	44.0961	2002.4-9	980		15	Borrelia Burgdorferi	1
Investigation on the main animal hosts and vectors of Lyme disease spirochetes in the border area of Heilongjiang and Russia	2008.9	China	Heilongjiang	Heihe			127.535	50.2513	2002.4-9	724		15	Borrelia Burgdorferi	1
Investigation of ticks at seven border ports between China and Russia in Heilongjiang Province	2003.8	China	Heilongjiang	Jiamusi	tongjiang		132.518	47.648	2002.4-5	248
Investigation of ticks at seven border ports between China and Russia in Heilongjiang Province	2003.8	China	Heilongjiang	Mudanjiang	Suifenhe		131.157	44.4182	2002.4-5	827
Investigation of ticks at seven border ports between China and Russia in Heilongjiang Province	2003.8	China	Heilongjiang	Shuangyashan	raohe		134.02	46.8042	2002.4-5	445
Investigation of ticks at seven border ports between China and Russia in Heilongjiang Province	2003.8	China	Heilongjiang	Jixi	miyun		131.854	45.5356	2002.4-5	147
Investigation of ticks at seven border ports between China and Russia in Heilongjiang Province	2003.8	China	Heilongjiang	Jixi	hulin		132.943	45.7689	2002.4-5	53
Investigation of ticks at seven border ports between China and Russia in Heilongjiang Province	2003.8	China	Heilongjiang	Jiamusi	fuyuan		129.29	47.1437	2002.4-5	203
Investigation of ticks at seven border ports between China and Russia in Heilongjiang Province	2003.8	China	Heilongjiang	Mudanjiang	dongning		131.132	44.0961	2002.4-5	145
Investigation on one tick of trigonomiasis transmission in jilin province	1979	China	Jilin	Songyuan	fuyu		126.057	44.9942	1959.4-5	1151
Preliminary investigation of tick fauna in nine provinces and regions	2005	China	Shanxi	Yuncheng			111.001	35.0237			sheep,goat,dog,rabbit
Preliminary investigation of tick fauna in nine provinces and regions	2005	China	Gansu	Gannan Tibetan Autonomous Prefecture			102.916	34.9898			sheep,goat,dog,rabbit
Ticks parasitic on several birds and animals in Longdong area	1987	China	Gansu	Qingyang	ningxian		116.413	39.9109	1981-1984		goat,cattle,wild boar
Ticks parasitic on several birds and animals in Longdong area	1987	China	Gansu	Qingyang	zhenyuan		126.058	44.9872	1981-1984		goat,cattle,wild boar
Ticks parasitic on several birds and animals in Longdong area	1987	China	Gansu	Pingliang	lingtai		115.471	38.88	1981-1984		goat,cattle,wild boar
Ticks parasitic on several birds and animals in Longdong area	1987	China	Gansu	Pingliang	jingchuan		107.375	35.3387	1981-1984		goat,cattle,wild boar
Isolation and genetic evolution of tick-borne spotted fever group Rickettsia in Qinghai	2014.12	China	Qinghai	Haixi Mongolian and Tibetan Autonomous Prefecture			97.353	37.5577	2011.6-12	227		21	Rickettsia heilongjiangensis	2
Isolation and genetic evolution of tick-borne spotted fever group Rickettsia in Qinghai	2014.12	China	Qinghai	Hainan Tibetan Autonomous Prefecture			100.627	36.2921	2011.6-12	142		8	Rickettsia heilongjiangensis	0
Isolation and genetic evolution of tick-borne spotted fever group Rickettsia in Qinghai	2014.12	China	Qinghai	Yushu Tibetan Autonomous Prefecture			97.0747	32.998	2011.6-12	82		6	Rickettsia heilongjiangensis	0
Isolation and genetic evolution of tick-borne spotted fever group Rickettsia in Qinghai	2014.12	China	Qinghai	Huangnan Tibetan Autonomous Prefecture			101.999	35.5641	2011.6-12	230		14	Rickettsia heilongjiangensis	1
Isolation and genetic evolution of tick-borne spotted fever group Rickettsia in Qinghai	2014.12	China	Qinghai	Guoluo Tibetan Autonomous Prefecture			100.227	34.5661	2011.6-12	581		36	Rickettsia heilongjiangensis	2
Molecular biological identification of ticks and tick-borne pathogens in different areas of Haibei Prefecture, Qinghai Province	2020.4	China	Qinghai	Haibei Tibetan Autonomous Prefecture	menyuan	dongchuan	101.86	37.3258	2019	1
Epidemiological investigation of tick-borne rickettsia in qinghai province	2019.5	China	Qinghai	Hainan Tibetan Autonomous Prefecture	guinan		100.754	35.5924	2016.6-7	15		15	Ｒickettsia slovaca	1	Rickettsia sibirica	1
Epidemiological investigation of tick-borne rickettsia in qinghai province	2019.5	China	Qinghai	Haibei Tibetan Autonomous Prefecture	menyuan		101.628	37.3822	2016.6-7	75		75	Ｒickettsia slovaca	1	Rickettsia sibirica	1
Epidemiological investigation of tick-borne rickettsia in qinghai province	2019.5	China	Qinghai	Haidong	ledu		102.439	36.4833	2016.6-7	15		15	Ｒickettsia slovaca	1	Rickettsia sibirica	1
Epidemiological investigation of tick-borne rickettsia in qinghai province	2019.5	China	Qinghai	Haixi Mongolian and Tibetan Autonomous Prefecture	gangcha		99.9273	37.5342	2016.6-7	45		45	Ｒickettsia slovaca	1	Rickettsia sibirica	1
Epidemiological investigation of tick-borne rickettsia in qinghai province	2019.5	China	Qinghai	Haixi Mongolian and Tibetan Autonomous Prefecture	Delingha city		97.3675	37.3753	2016.6-7	8		8	Ｒickettsia slovaca	1	Rickettsia sibirica	1
Seasonal fluctuation of three species of hard cicadas	1989	China	Shanxi	Jinzhong	Taihang Mountains		114.019	37.4354	1983-1984	2704
Inincubation of Haemaphysalis qinghai and Dermacentor forest and their transmission to Chaetra taellifera from sheep	1986	China	Ningxia	Guyuan	longde		105.921	36.9863	1985	1
Inincubation of Haemaphysalis qinghai and Dermacentor forest and their transmission to Chaetra taellifera from sheep	1986	China	Ningxia	Guyuan	jingyuan		106.182	35.7893	1985	1
Studies on the biology of dermaphysalis forest	1983	China	Jilin	Changchun	Dehui		125.724	44.525	1983	1
Relationship between life history and temperature and humidity of dermacorph forest	1981	China	Inner Mongolia	Hohhot	wuchuan		111.077	40.9305	1980	1
Molecular epidemiological investigation of Anaplasum forest in Ningwu County, Shanxi Province	2012.6	China	Shanxi	Xinzhou	ningwuxian		112.326	39.0243	2011.4	594		594	Anaplasma phagocytophilum	144
Survey notes of ticks carrying Lyme disease in Shaanxi province	2010.9	China	Shaanxi	Yanan	huanglong county		109.847	35.5902	2008.1-2010.6
Survey notes of ticks carrying Lyme disease in Shaanxi province	2010.9	China	Shaanxi	Yulin	zizhou county		110.042	37.617	2008.1-2010.6
Survey notes of ticks carrying Lyme disease in Shaanxi province	2010.9	China	Shaanxi	Yanan	zichang county		109.681	37.1488	2008.1-2010.6
Survey notes of ticks carrying Lyme disease in Shaanxi province	2010.9	China	Shaanxi	Yanan	zhidan		108.776	36.828	2008.1-2010.6
Survey notes of ticks carrying Lyme disease in Shaanxi province	2010.9	China	Shaanxi	Xianyang	changwu		107.806	35.2117	2008.1-2010.6
Survey notes of ticks carrying Lyme disease in Shaanxi province	2010.9	China	Shaanxi	Tongchuan	yijun		109.124	35.4046	2008.1-2010.6
Survey notes of ticks carrying Lyme disease in Shaanxi province	2010.9	China	Shaanxi	Yanan	yichuan		110.175	36.0564	2008.1-2010.6
Survey notes of ticks carrying Lyme disease in Shaanxi province	2010.9	China	Shaanxi	Yanan	yanchang		110.018	36.5853	2008.1-2010.6
Survey notes of ticks carrying Lyme disease in Shaanxi province	2010.9	China	Shaanxi	Yanan	yanchuan		110.201	36.8841	2008.1-2010.6
Survey notes of ticks carrying Lyme disease in Shaanxi province	2010.9	China	Shaanxi	Xianyang	xunyi county		108.34	35.118	2008.1-2010.6
Survey notes of ticks carrying Lyme disease in Shaanxi province	2010.9	China	Shaanxi	Yanan	wuqi		108.183	36.9326	2008.1-2010.6
Survey notes of ticks carrying Lyme disease in Shaanxi province	2010.9	China	Shaanxi	Yulin	wubao		110.746	37.4583	2008.1-2010.6
Survey notes of ticks carrying Lyme disease in Shaanxi province	2010.9	China	Shaanxi	Yulin	suide		110.269	37.5089	2008.1-2010.6
Survey notes of ticks carrying Lyme disease in Shaanxi province	2010.9	China	Shaanxi	Yulin	qignjian		110.128	37.0949	2008.1-2010.6
Survey notes of ticks carrying Lyme disease in Shaanxi province	2010.9	China	Shaanxi	Baoji	qianyang		107.131	34.6418	2008.1-2010.6
Survey notes of ticks carrying Lyme disease in Shaanxi province	2010.9	China	Shaanxi	Yulin	mizhi		110.19	37.7614	2008.1-2010.6
Survey notes of ticks carrying Lyme disease in Shaanxi province	2010.9	China	Shaanxi	Yanan	luochuan		109.438	35.7683	2008.1-2010.6
Survey notes of ticks carrying Lyme disease in Shaanxi province	2010.9	China	Shaanxi	Baoji	longxian		106.855	34.8863	2008.1-2010.6
Survey notes of ticks carrying Lyme disease in Shaanxi province	2010.9	China	Shaanxi	Baoji	linyou		107.783	34.6694	2008.1-2010.6
Survey notes of ticks carrying Lyme disease in Shaanxi province	2010.9	China	Shaanxi	Yulin	jingbian		108.801	37.6051	2008.1-2010.6
Survey notes of ticks carrying Lyme disease in Shaanxi province	2010.9	China	Shaanxi	Yulin	jiaxian		110.497	38.0256	2008.1-2010.6
Survey notes of ticks carrying Lyme disease in Shaanxi province	2010.9	China	Shaanxi	Yanan	huangling county		109.27	35.5851	2008.1-2010.6
Survey notes of ticks carrying Lyme disease in Shaanxi province	2010.9	China	Shaanxi	Yulin	hegnshanxian		109.3	37.9686	2008.1-2010.6
Survey notes of ticks carrying Lyme disease in Shaanxi province	2010.9	China	Shaanxi	Yanan	ganquan		109.358	36.2827	2008.1-2010.6
Survey notes of ticks carrying Lyme disease in Shaanxi province	2010.9	China	Shaanxi	Yanan	fuxian		109.387	35.9934	2008.1-2010.6
Survey notes of ticks carrying Lyme disease in Shaanxi province	2010.9	China	Shaanxi	Yulin	dingbian		107.608	37.6005	2008.1-2010.6
Survey notes of ticks carrying Lyme disease in Shaanxi province	2010.9	China	Shaanxi	Xianyang	binxian		108.085	35.0496	2008.1-2010.6
Survey notes of ticks carrying Lyme disease in Shaanxi province	2010.9	China	Shaanxi	Yanan	ansai county		109.335	36.8701	2008.1-2010.6
Survey notes of ticks carrying Lyme disease in Shaanxi province	2010.9	China	Shaanxi	Yanan			109.497	36.5911	2008.1-2010.6
Species and physical geographical distribution of ticks in Shaanxi Province	2008.4	China	Shaanxi	Yanan	huanglong county		109.847	35.5902
Effects of S.carpocapsae BJ on the oviposition capacity of satiated female ticks	2007	China	Hebei	Zhangjiakou	yuxian		114.592	39.8467		1	sheep	1
Observation on life history of forest leather under experimental conditions	2001.5	China	Xinjiang	Bayingol Mongolian Autonomous Prefecture	hejingxian		86.3904	42.3294	1998.3	1	sheep
Investigation of ticks in fujian	1995.2	China	Fujian	Nanping	wuyishan		118.042	27.7626
Investigation of ticks in fujian	1995.2	China	Fujian	Nanping	guangze		117.34	27.5473
Investigation of ticks in fujian	1995.2	China	Fujian	Fuzhou	fuqing		119.39	25.7263
Molecular epidemiological investigation of Q fever in some areas of northwest China	2011.3	China	Ningxia	Guyuan	yuanzhou district	Liupanshan Mountain	106.337	35.5044	2009.4-6	4		4	Coxiella burnetii	0
Molecular epidemiological investigation of Q fever in some areas of northwest China	2011.3	China	Gansu	Gannan Tibetan Autonomous Prefecture	diebu		103.228	34.062	2009.4-6	56		56	Coxiella burnetii	7
Molecular epidemiological investigation of Q fever in some areas of northwest China	2011.3	China	Xinjiang	Altay Prefecture			88.137	47.8327	2009.4-6	394		394	Coxiella burnetii	11
Tick composition and fauna analysis in wudu area	1987.2	China	Gansu	Dingxi	minxian		103.228	34.062		1	horse,cattle,sheep
Cloning and Sequence Analysis of Certain Fragments of Calciretin Gene from Dermacorph Forest in Bayanbulak, Xinjiang	2020.2	China	Xinjiang	Bayingol Mongolian Autonomous Prefecture	hejingxian		84.719	42.6132		1
Investigation on the foci of encephalitis transmitted by ground ticks in Altay Mountain, Xinjiang	2015.12	China	Xinjiang	Altay Prefecture	bahaba		86.7833	48.6833	2011-2012	1200		1200	TBEV far-eastern subtype	1
Effects of bloodsucking behavior on intestinal microflora structure of Dermator steppe and Dermator forest	2020.1	China	Ningxia	Guyuan			106.249	36.0216		1
Molecular epidemiological investigation of Lyme disease spirochetes infected by ticks in Xinjiang and other four provinces in Northwest China	2011	China	Ningxia	Guyuan	yuanzhou district	Liupanshan Mountain	106.337	35.5044	2009.4-6	4		4	Borreliella garinii	1
Molecular epidemiological investigation of Lyme disease spirochetes infected by ticks in Xinjiang and other four provinces in Northwest China	2011	China	Gansu	Gannan Tibetan Autonomous Prefecture	diebu		103.228	34.062	2009.4-6	56		56	Borreliella garinii	4	Borreliella afzelii	3
Molecular epidemiological investigation of Lyme disease spirochetes infected by ticks in Xinjiang and other four provinces in Northwest China	2011	China	Xinjiang	Altay Prefecture			88.137	47.8327	2009.4-6	394		394	Borreliella garinii	62	Borreliella afzelii	20
Morphology and 16SrDNA Sequence Analysis of Ixodes boltonggu Pasture in Shawan Area of Shihezi, Xinjiang	2014.6	China	Xinjiang	Tacheng region	Shanwan	Boltungu	85.6261	44.3319	2012.4-5	1	cattle,sheep
Investigation of zoonotic parasites in Zhangjiachuan county	2001.1	China	Gansu	Tianshui	Zhangjiachuan Hui Autonomous County		106.211	34.9949		1	cattle,sheep
Investigation on the main biological vectors of Lyme disease spirochetes in China	1998.1	China	Inner Mongolia				NA	NA		73		73	borrelia burg dorferi sensu lato	3
Investigation and 16SrRNA sequence analysis of Chaffeerlichia infection in ticks and rodents in Changbai Mountains	2017.1	China	Jilin	Yanbian Korean Autonomous Prefecture	Dunhua		130.373	42.8685	2005	30		30	Ehrlichia chaffeensis	3
Investigation on Elichia carried by several ticks in Changbai Mountains	2004.3	China	Jilin	Fushun	Qingyuan Manchu Autonomous County		124.929	42.1062	1999-2001	160		160	Ehrlichia chaffeensis	10
Investigation on Elichia carried by several ticks in Changbai Mountains	2004.3	China	Jilin	Yanbian Korean Autonomous Prefecture	Dunhua		130.373	42.8685	1999-2001	150		150	Ehrlichia chaffeensis	15
Preparation of the index list of ticks and Ixodes in Shanxi	1996.6	China	Shanxi	Linfen	xixian		110.948	36.6991		1
Preparation of the index list of ticks and Ixodes in Shanxi	1996.6	China	Shanxi	Lvliangshi	jiaocheng		112.163	37.5578		1
Preparation of the index list of ticks and Ixodes in Shanxi	1996.6	China	Shanxi	Shuozhou	huairen		113.107	39.8338		1
Preparation of the index list of ticks and Ixodes in Shanxi	1996.6	China	Shanxi	Taiyuan			112.556	37.877		1
Ecological geographical distribution of ticks in Liaoning Province	1987.5	China	Liaoning	Jinzhou	yixian		121.246	41.5393		1
Ecological geographical distribution of ticks in Liaoning Province	1987.5	China	Liaoning	Huludao	xingcheng		120.763	40.6162		1
Ecological geographical distribution of ticks in Liaoning Province	1987.5	China	Liaoning	Fushun	Xinbin Manchu Autonomous County		125.046	41.74		1
Ecological geographical distribution of ticks in Liaoning Province	1987.5	China	Liaoning	Dandong	Kuandian Manchu Autonomous County		124.79	40.7376		1
Ecological geographical distribution of ticks in Liaoning Province	1987.5	China	Liaoning	Tieling	kaiyuan		124.045	42.5521		1
Ecological geographical distribution of ticks in Liaoning Province	1987.5	China	Liaoning	Chaoyang	jianping		119.649	41.4095		1
Ecological geographical distribution of ticks in Liaoning Province	1987.5	China	Liaoning	Benxi	Huanren Manchu Autonomous County		125.368	41.2729		1
Ecological geographical distribution of ticks in Liaoning Province	1987.5	China	Liaoning	Dandong	fengchegn		124.072	40.4592		1
Ecological geographical distribution of ticks in Liaoning Province	1987.5	China	Liaoning	Jinzhou	beizhen		121.783	41.5944		1
Ecological geographical distribution of ticks in Liaoning Province	1987.5	China	Liaoning	Chaoyang	beipiao		120.778	41.8065		1
Ecological geographical distribution of ticks in Liaoning Province	1987.5	China	Liaoning	Huludao			120.843	40.7174		1
Investigation of ticks in Changbai Mountains, Jilin Province	2020.12	China	Jilin	Baishan	Changbai Korean Autonomous County		128.6	41.47	2017.5-6	1
Investigation of ticks in Changbai Mountains, Jilin Province	2020.12	China	Jilin	Yanbian Korean Autonomous Prefecture	wangqing		129.778	43.3185	2017.5-6	27
Investigation of ticks in Changbai Mountains, Jilin Province	2020.12	China	Jilin	Jilin	Shulan		126.971	44.4123	2017.5-6	788
Investigation of ticks in Changbai Mountains, Jilin Province	2020.12	China	Jilin	Jilin	panxin		128.239	43.3783	2017.5-6	38
Investigation of ticks in Changbai Mountains, Jilin Province	2020.12	China	Jilin	Tonghua	meihekou		125.718	42.5449	2017.5-6	81
Investigation of ticks in Changbai Mountains, Jilin Province	2020.12	China	Jilin	Yanbian Korean Autonomous Prefecture	longjing		129.433	42.7715	2017.5-6	110
Investigation of ticks in Changbai Mountains, Jilin Province	2020.12	China	Jilin	Tonghua	liuhe		125.751	42.2909	2017.5-6	36
Investigation of ticks in Changbai Mountains, Jilin Province	2020.12	China	Jilin	Baishan	jingyu		126.819	42.3948	2017.5-6	104
Investigation of ticks in Changbai Mountains, Jilin Province	2020.12	China	Jilin	Jilin	jiaohe		127.351	43.73	2017.5-6	11
Investigation of ticks in Changbai Mountains, Jilin Province	2020.12	China	Jilin	Tonghua	huinan		126.054	42.6907	2017.5-6	119
Investigation of ticks in Changbai Mountains, Jilin Province	2020.12	China	Jilin	Jilin	huadian		126.752	42.978	2017.5-6	94
Investigation of ticks in Changbai Mountains, Jilin Province	2020.12	China	Jilin	Yanbian Korean Autonomous Prefecture	Dunhua		130.373	42.8685	2017.5-6	583
Investigation of ticks in Changbai Mountains, Jilin Province	2020.12	China	Jilin	Yanbian Korean Autonomous Prefecture	antu county		128.905	43.1179	2017.5-6	828
Complete mitochondrial genomes of Dermacentor silvarum and comparative analyses with another hard tick Dermacentor nitens	2016.3	China	Heilongjiang	Harbin	Mulan county		128.05	45.9569
Molecular Detection and Characterization of Zoonotic and Veterinary Pathogens in Ticks from Northeastern China	2016.11	China	Heilongjiang	Yinchun	Tongjiang		132.518	47.648	2015.4-5	204		204	Anaplasma phagocytophilum	5	Hepatozoon sp. hlj-dn242	0.031
Molecular Detection of Spotted Fever Group Rickettsia in Dermacentor silvarum from a Forest Area of Northeastern China	2008	China	Jilin	Baishan	Jingyu		126.819	42.3948	2005	676	cattle, sheep, and dogs	676	Rickettsia sibirica	47
Molecular Detection of Spotted Fever Group Rickettsia in Dermacentor silvarum from a Forest Area of Northeastern China	2008	China	Jilin	Baishan	Jingyu		126.819	42.3948	2005	676	cattle, sheep, and dogs	676	DnS14 genotype Rickettsia	25
Natural Anaplasma phagocytophilum infection of ticks and rodents from a forest area of Jilin Province,china	2006	China	Jilin	Yanbian Korean Autonomous Prefecture	Hunchun		126.067	42.9518	2005	286		286	Anaplasma phagocytophilum	2/286
Complete Genomic Characterization of Three Tick-Borne Encephalitis Viruses Detected Along the China–North Korea Border, 2011	2018	China	Jilin	Baishan	Changbai Korean Autonomous County		128.6	41.47	2011	602
Molecular prevalence of spotted fever group rickettsiae in ticks from Qinghai Province, northwestern China	2018	China	Qinghai	Haixi Mongolian and Tibetan Autonomous Prefecture	Tianjun		99.0292	37.3069	2015-2016	54		54	Candidatus Rickettsia gannanii Y27	1	Candidatus R. tibetani	1
Molecular prevalence of spotted fever group rickettsiae in ticks from Qinghai Province, northwestern China	2018	China	Qinghai	Haixi Mongolian and Tibetan Autonomous Prefecture	Delingha city		97.3675	37.3753	2015-2016	39		39	Rickettsia raoultii	1	Candidatus R. tibetani	1
Genetic variability of Rickettsia spp. in Dermacentor and Haemaphysalis ticks from the Russian Far East	2018	Russia	Khabarovsk Province				135.101	48.5158		113		113	Rickettsia raoultii		Rickettsia tarasevichiae	1
Genetic variability of Rickettsia spp. in Dermacentor and Haemaphysalis ticks from the Russian Far East	2018	Russia	Amur Province				127.48	54.6035		75		75	Rickettsia raoultii		Rickettsia tarasevichiae	2
Characterization of rickettsiae in ticks in northeastern China	2016	China	Jilin				NA	NA	2015	175		175	Rickettsia raoultii	6
Characterization of rickettsiae in ticks in northeastern China	2016	China	Heilongjiang				NA	NA	2015	29		29	Rickettsia raoultii	3
Some aspects on tick species in Mongolia and their potential role in the transmission of equine piroplasms, Anaplasma phagocytophilum and Borrelia burgdorferi L.	2018	Mongolia	Bulgan				103.522	48.8232		6	Horse，Cattle	6	Babesia
Genetic diversity and molecular characterization of Babesia motasi-like in small ruminants and ixodid ticks from China	2016	China	Jinlin	Yanbian Korean Autonomous Prefecture	Hunchun		126.067	42.9518	2009.8	84
Prevalence of Borrelia burgdorferi sensu lato and Borrelia miyamotoi in ixodid ticks in the Far East of Russia	2019.1	Russia	Amur region	Zeisky	Zeya		127.259	53.7359				17	Borrelia burgdorferi sensu lato
Prevalence of Borrelia burgdorferi sensu lato and Borrelia miyamotoi in ixodid ticks in the Far East of Russia	2019.1	Russia	Jewish Autonomous region	Oktyabrsky	Stolbovoye		131.05	47.9167		5		5
Prevalence of Borrelia burgdorferi sensu lato and Borrelia miyamotoi in ixodid ticks in the Far East of Russia	2019.1	Russia	Amur region	Svobodnensky	Kosmodrom		128.333	51.8833		3		3
Prevalence of Borrelia burgdorferi sensu lato and Borrelia miyamotoi in ixodid ticks in the Far East of Russia	2019.1	Russia	Khabarovsk territory	Lazo	Kiinsk		134.817	47.9833
Prevalence of Borrelia burgdorferi sensu lato and Borrelia miyamotoi in ixodid ticks in the Far East of Russia	2019.1	Russia	Khabarovsk territory	Khabarovsky	Khekhtzir		135	48.25
Prevalence of Borrelia burgdorferi sensu lato and Borrelia miyamotoi in ixodid ticks in the Far East of Russia	2019.1	Russia	Amur region	Magdagachinsky	Ductui		126.133	53.3667		1		1
Prevalence of Borrelia burgdorferi sensu lato and Borrelia miyamotoi in ixodid ticks in the Far East of Russia	2019.1	Russia	Amur region	Shimanovsky	Belovezh		127.4	52.3167
Rickettsia raoultii and Rickettsia sibirica in ticks from the long-tailed ground squirrl near the China–Kazakhstan border	2019	China	Xinjiang	Bortala Mongolian Autonomous Prefecture	Jinghe	Aibihu	83.0091	44.8983	2017.7	42	squirrel	42	Rickettsia sibirica	13	Rickettsia raoultii	3
Isolation and genomic characterization of lymphocytic choriomeningitis virus in ticks from northeastern China	2018.4	China	Jilin	Yanbian Korean Autonomous Prefecture	Hunchun	Jingxin	127.455	42.2273	2015.5	187		187	lymphocytic choriomeningitis virus (LCMV)	7
Isolation and genomic characterization of lymphocytic choriomeningitis virus in ticks from northeastern China	2018.4	China	Jilin	Yanbian Korean Autonomous Prefecture	Dunhua		130.373	42.8685	2015.5	18		18
Anaplasma phagocytophilum Infection in Domestic Animals in Ten Provinces/Cities of China	2012	China	Shanxi	Xinzhou	Ningwu		112.326	39.0243	2007-2009	694	cattle,sheep,dog	694	Anaplasma phagocytophilum	143
Detection of Francisella tularensis in ticks and identification of their genotypes using multiple-locus variable-number tandem repeat analysis	2008	China	Jilin				NA	NA	2008	327		327	Francisella tularensis	12
Seasonal abundance and activity of the tick Dermacentor silvarum in northern China	2011	China	Hebei	Zhangjiakou	Yuxian	Xiaowutai	114.966	39.9502	2008-2010	1224	sheep
Rickettsia raoultii, the predominant Rickettsia found in Dermacentor silvarum ticks in China–Russia border areas	2014	China	Heilongjiang	Heihe			127.535	50.2513	2000	93		93	Rickettsia raoultii	30
Cold tolerance and biochemical response of unfed Dermacentor silvarum ticks to low temperature	2017	China	Hebei	Zhangjiakou	Yuxian	Xiaowutai	114.966	39.9502
Influence of altitud on tick-borne encephalitis infectio risk in the natural foci of the Altai Republic, Southern Siberia	2015	Russia	the Altai Republic	Ust-Koksinsky district			84.9185	50.7463	2012-2014	20		20	tick-borne encephalitis virus	3
Influence of altitud on tick-borne encephalitis infectio risk in the natural foci of the Altai Republic, Southern Siberia	2015	Russia	the Altai Republic	Ust-Kansky district			84.9185	50.7463	2012-2014	8		8	tick-borne encephalitis virus	0
Influence of altitud on tick-borne encephalitis infectio risk in the natural foci of the Altai Republic, Southern Siberia	2015	Russia	the Altai Republic	Ulagansky district			86.2199	50.6182	2012-2014	3		0	tick-borne encephalitis virus	0
Influence of altitud on tick-borne encephalitis infectio risk in the natural foci of the Altai Republic, Southern Siberia	2015	Russia	the Altai Republic	Shebalinsky district			85.4003	51.359	2012-2014	156		143	tick-borne encephalitis virus	19
Influence of altitud on tick-borne encephalitis infectio risk in the natural foci of the Altai Republic, Southern Siberia	2015	Russia	the Altai Republic	Ongudaisky district			86.6779	50.8343	2012-2014	28		23	tick-borne encephalitis virus	3
Influence of altitud on tick-borne encephalitis infectio risk in the natural foci of the Altai Republic, Southern Siberia	2015	Russia	the Altai Republic	Maiminsky district			85.7962	51.813	2012-2014	156		116	tick-borne encephalitis virus	27
Influence of altitud on tick-borne encephalitis infectio risk in the natural foci of the Altai Republic, Southern Siberia	2015	Russia	the Altai Republic	Gorno-Altaisk			85.9719	51.9422	2012-2014	13		13	tick-borne encephalitis virus	0
Influence of altitud on tick-borne encephalitis infectio risk in the natural foci of the Altai Republic, Southern Siberia	2015	Russia	the Altai Republic	Choisky district			86.6772	51.8054	2012-2014	35		15	tick-borne encephalitis virus	5
Influence of altitud on tick-borne encephalitis infectio risk in the natural foci of the Altai Republic, Southern Siberia	2015	Russia	the Altai Republic	Chemalsky district			86.2178	51.37	2012-2014	4		4	tick-borne encephalitis virus	0
Surveillance and analysis of ticks in frontiers Boyaerkewo Russia and Xunke China	2013	Russia	Amur Oblast	Poyarkovo			128.655	49.632	2012.3-9	408	free
Microbiota assessment across different developmental stages of Dermacentor silvarum (Acari: Ixodidae) revealed stage-specific signatures	2020	China	Shandong	Taian	Taishan	changcheng street	117.08	36.2	2018
Distribution and molecular characterization of rickettsiae in ticks in Harbin area of Northeastern China	2020.6	China	Heilongjiang	Harbin	Yanshou		128.733	45.5167	2019.4-5	42	cattle,horse,goat,free	42	Rickettsia raoultii	20
Distribution and molecular characterization of rickettsiae in ticks in Harbin area of Northeastern China	2020.6	China	Heilongjiang	Harbin	Tonghe		128.75	45.9667	2019.4-5	20	cattle,horse,goat,free	20	Rickettsia raoultii	6
Distribution and molecular characterization of rickettsiae in ticks in Harbin area of Northeastern China	2020.6	China	Heilongjiang	Harbin	Shangzhi		128.015	45.2155	2019.4-5	33	cattle,horse,goat,free	33	Rickettsia raoultii	11
Distribution and molecular characterization of rickettsiae in ticks in Harbin area of Northeastern China	2020.6	China	Heilongjiang	Harbin	Fangzheng		128.817	45.8333	2019.4-5	70	cattle,horse,goat,free	70	Rickettsia raoultii	40
Coxiella burnetii is widespread in ticks (Ixodidae) in the Xinjiang areas of China	2020.8.28	China	Xinjiang	YILI Kazak Autonomous Prefecture	Xinyuan		83.267	43.4359	2018-2019	80	sheep	80	Coxiella burnetii	66
A Tentative Tamdy Orthonairovirus Related to Febrile Illness in Northwestern China	2020.5	China	Xinjiang	tacheng prefecture	Wusu		84.7687	44.4865	2018.4-5			1	Tacheng tick virus 1	0.118
A Tentative Tamdy Orthonairovirus Related to Febrile Illness in Northwestern China	2020.5	China	Xinjiang	Bortala Mongolian Autonomous Prefecture	Wenquan		81.0311	44.9749	2018.4-5			1	Tacheng tick virus 1	0.118
A Tentative Tamdy Orthonairovirus Related to Febrile Illness in Northwestern China	2020.5	China	Xinjiang	tacheng prefecture	Shawan		85.3336	43.927	2018.4-5			1	Tacheng tick virus 1	0.118
A Tentative Tamdy Orthonairovirus Related to Febrile Illness in Northwestern China	2020.5	China	Xinjiang	Bortala Mongolian Autonomous Prefecture	Jinghe		82.9007	44.6066	2018.4-5			1	Tacheng tick virus 1	0.118
A Tentative Tamdy Orthonairovirus Related to Febrile Illness in Northwestern China	2020.5	China	Xinjiang	Altay Prefecture	Fuyun		89.532	47	2018.4-5			1	Tacheng tick virus 1	0.118
A Tentative Tamdy Orthonairovirus Related to Febrile Illness in Northwestern China	2020.5	China	Xinjiang	Altay Prefecture	Fuhai		87.4932	47.1181	2018.4-5			1	Tacheng tick virus 1	0.118
Molecular evidence of the spotted fever group Rickettsiae in ticks from Yunnan Province, Southwest China	2020.1.3	China	Yunnan	Pu'er	Simao		100.91	22.77	2019.3-5	19		19	Rickettsia raoultii	1
Molecular evidence of the spotted fever group Rickettsiae in ticks from Yunnan Province, Southwest China	2020.1.3	China	Yunnan	Xishuangbanna Dai Autonomous Prefecture	Jinghong City		100.47	21.96	2019.3-5	10
Molecular evidence of the spotted fever group Rickettsiae in ticks from Yunnan Province, Southwest China	2020.1.3	China	Yunnan	HongheHaniand YiAutonomousPrefecture	Gejiu		103.17	23.35	2019.3-5	27		27	Rickettsia raoultii	2
Molecular detection of tick-borne pathogens harbored by ticks collected from livestock in the Xinjiang Uygur Autonomous Region, China	2020.6.2	China	Xinjiang	YILI Kazak Autonomous Prefecture	Nilka		82.518	43.8046	2019	262	cattle,horse
Molecular detection of tick-borne pathogens harbored by ticks collected from livestock in the Xinjiang Uygur Autonomous Region, China	2020.6.2	China	Xinjiang	Bortala Mongolian Autonomous Prefecture	Jinghe		82.9007	44.6066	2019	149	cattle,sheep
Microbiome analysis of the saliva and midgut from partially or fully engorged female adult Dermacentor silvarum ticks in China	2020.2.29	China	Ningxia	Guyuan			106.249	36.0216	2019	100	sheep
Species delimitation of the Dermacentor ticks based on phylogenetic clustering and niche modeling	2019.5.10	China	Hebei	Zhangjiakou	Yuxian	Xiaowutai	114.966	39.9502	2019
Tick distribution in border regions of Northwestern China	2019.2.26	China	Xinjiang	tacheng prefecture	Tachen city		82.9838	46.7507	2011-2017
Virome analysis of tick-borne viruses in Heilongjiang Province, China	2018.12	China	Heilongjiang	the Greater Khingan Mountains area	Tahe county	Shuanghe reserve	124.897	53.0217	2015	23		23	blacklegged tick phlebovirus	23	deer tick Mononegavirales-like virus (DTMV)	23
Ixodid ticks and tick-borne encephalitis virus prevalence in the South Asian part of Russia (Republic of Tuva)	2019.4.26	Russia	Republic of Tuva	Tuva Basin steppe province		Ulugh-Khem Basin	94.4625	51.1601	2008-2012	60	cows,horses,dogs,sheep	23	tick-borne encephalitis virus	2
Ixodid ticks and tick-borne encephalitis virus prevalence in the South Asian part of Russia (Republic of Tuva)	2019.4.26	Russia	Republic of Tuva	Tuva Basin steppe province		Turan-Uyuk Basin	93.921	52.1399	2008-2012	2
Ixodid ticks and tick-borne encephalitis virus prevalence in the South Asian part of Russia (Republic of Tuva)	2019.4.26	Russia	Republic of Tuva	The Ubsunur plain lowland-steppe province		the Ubsunur deserted steppe district	95.1577	50.254	2009-2017	2
Ixodid ticks and tick-borne encephalitis virus prevalence in the South Asian part of Russia (Republic of Tuva)	2019.4.26	Russia	Republic of Tuva	The East Sayan Mountain taiga province		the Todzha сedar larch district	96.1103	52.4757	2014	19		19
Ixodid ticks and tick-borne encephalitis virus prevalence in the South Asian part of Russia (Republic of Tuva)	2019.4.26	Russia	Republic of Tuva	The East Sayan Mountain taiga province		the East Tuva larch mountain tundra district	95.9318	51.3425	2008、2017
Ixodid ticks and tick-borne encephalitis virus prevalence in the South Asian part of Russia (Republic of Tuva)	2019.4.26	Russia	Republic of Tuva	Tuva Basin steppe province		Khemchik Basin	91.577	51.2873	2009	1
Tissue Localization and Variation of Major Symbionts in Haemaphysalis longicornis, Rhipicephalus haemaphysaloides, and Dermacentor silvarum in China	2018.3.9	China	Inner Mongolia	Jagdaqi			124.139	50.4127	2017.3	1
Tick-borne encephalitis virus in arthropod vectors in the Far East of Russia	2018.1	Russia	Jewish Autonomous region	Oktyabrsky	Stolbovoye		131.05	47.9167	2013	5		5
Tick-borne encephalitis virus in arthropod vectors in the Far East of Russia	2018.1	Russia	Amur region	Svobodnensky	Kosmodrom		128.333	51.8833	2011	1		1
Tick-borne encephalitis virus in arthropod vectors in the Far East of Russia	2018.1	Russia	Khabarovsk territory	Khabarovsky	Khekhtzir		135	48.25	1999-2014	26		26
Tick-borne encephalitis virus in arthropod vectors in the Far East of Russia	2018.1	Russia	Khabarovsk territory	Khabarovsky	Khabarovsk city		135.067	48.4833	2014	40		40	tick-borne encephalitis virus	1
Tick-borne encephalitis virus in arthropod vectors in the Far East of Russia	2018.1	Russia	Amur region	Magdagachinsky	Ductui		126.133	53.3667	2011	1		1
Borrelia miyamotoi Infections in Humans and Ticks, Northeastern China	2018.2	China	Heilongjiang	Mudanjiang			129.64	44.5562	2017	29
Complete Genomic Characterization of Three Tick-Borne Encephalitis Viruses Detected Along the China–North Korea Border, 2011	2018	China	Jilin	Baishan	Changbai Korean Autonomous County		128.6	41.47	2011.6	602		602	TBEV far-eastern subtype	1
The diversity and prevalence of hard ticks attacking human hosts in Eastern Siberia (Russian Federation) with first description of invasion of non-endemic tick species	2015	Russia	Irkutsk region	Irkutsk City			104.303	52.3503	2007-2014
Human Infections with Rickettsia raoultii, China	2014.5	China	Heilongjiang	Mudanjiang			129.64	44.5562	2014	75		75	Rickettsia raoultii	3
Detection of A. phagocytophilum and E. chaffeensis in Patient and Mouse Blood and Ticks by a Duplex RealTime PCR Assay	2013.9.4	China	Shanxi	Xinzhou	Ningwu		112.326	39.0243	2012	61		61	Anaplasma phagocytophilum	5	Ehrlichia chaffeensis	9
First report on the occurrence of Rickettsia slovaca and Rickettsia raoultii in Dermacentor silvarum in China	2012.1.19	China	Xinjiang	YILI Kazak Autonomous Prefecture	Xinyuan		83.267	43.4359	2011	200		200	Rickettsia raoultii	9	Rickettsia slovaca	13
Anaplasma phagocytophilum Infection in Ticks,China–Russia Border	2011.5	China	Heilongjiang	Heihe	Xunhe		128.486	49.5695	2009.5-6	70
Anaplasma phagocytophilum Infection in Ticks,China–Russia Border	2011.5	China	Heilongjiang	Jiamusi	Tongjiang		132.518	47.648	2009.5-6	12
Anaplasma phagocytophilum Infection in Ticks,China–Russia Border	2011.5	China	Heilongjiang	Mudanjiang	Suifenhe		131.157	44.4182	2009.5-6	4
Anaplasma phagocytophilum Infection in Ticks,China–Russia Border	2011.5	China	Heilongjiang	Shuangyashan	Raohe		134.02	46.8042	2009.5-6	4
Anaplasma phagocytophilum Infection in Ticks,China–Russia Border	2011.5	China	Heilongjiang	Mudanjiang	Muling		130.571	44.5205	2009.5-6	44
Anaplasma phagocytophilum Infection in Ticks,China–Russia Border	2011.5	China	Heilongjiang	the Greater Khingan Mountains area	Mohe		122.545	52.9783	2009.5-6	6
Anaplasma phagocytophilum Infection in Ticks,China–Russia Border	2011.5	China	Heilongjiang	Jixi	Mishan		131.854	45.5356	2009.5-6	6
Anaplasma phagocytophilum Infection in Ticks,China–Russia Border	2011.5	China	Heilongjiang	Hegang	Luobei		130.835	47.5834	2009.5-6	103		103	Anaplasma phagocytophilum	2
Anaplasma phagocytophilum Infection in Ticks,China–Russia Border	2011.5	China	Heilongjiang	Yichun	Jiayin		130.411	48.895	2009.5-6	2
Anaplasma phagocytophilum Infection in Ticks,China–Russia Border	2011.5	China	Heilongjiang	Jixi	Hulin		132.943	45.7689	2009.5-6	89		89	Anaplasma phagocytophilum	4
Anaplasma phagocytophilum Infection in Ticks,China–Russia Border	2011.5	China	Heilongjiang	Mudanjiang	Dongning		130.738	44.3565	2009.5-6	5	goats,sheep
Anaplasma phagocytophilum Infection in Ticks,China–Russia Border	2011.5	China	Heilongjiang	Heihe			127.535	50.2513	2009.5-6	76
Anaplasma phagocytophilum Infection in Ticks,China–Russia Border	2011.5	China	Heilongjiang	Mudanjiang			129.64	44.5562	2009.5-6	40
Human babesiosis caused by a Babesia crassa-like pathogen: A case series	2018.3	China	Heilongjiang				NA	NA	2014	184		184	Babesia venatorum	3
Nairobi Sheep Disease Virus RNA in Ixodid Ticks, China, 2013	2015	China	Jilin	Yanbian Korean Autonomous Prefecture	Hunchun	Yangpao town	130.9	43.4	2013	182
Nairobi Sheep Disease Virus RNA in Ixodid Ticks, China, 2013	2015	China	Heilongjiang	the Greater Khingan Mountains area	Huma		126.658	51.732	2013	225
Nairobi Sheep Disease Virus RNA in Ixodid Ticks, China, 2013	2015	China	Heilongjiang	Harbin			126.542	45.8088	2013	56
Current State of Ixodidae-research in Mongolia	2010	Kazakhstan	Zaysan	Zaysan Depression			84.821	47.968
Current State of Ixodidae-research in Mongolia	2010	Mongolia	Bajan Ulgij	Tolbonur, Sagsaj somon			90.2032	48.4462
Current State of Ixodidae-research in Mongolia	2010	Russia	Khabarovsk	the surrounding area of Khabarovska			135.064	48.5974
Current State of Ixodidae-research in Mongolia	2010	Russia	Primorsky Kray	the river Krepostnoj			131.922	43.9735
Current State of Ixodidae-research in Mongolia	2010	Mongolia	Dzavkhan	Telmen somon			97.6087	48.7669
Current State of Ixodidae-research in Mongolia	2010	Kazakhstan	Tarbagatai	southern Tarbagatai			82.4664	47.1895
Current State of Ixodidae-research in Mongolia	2010	Russia	Sakhalin	southern Sakhalin			142.807	51.3257
Current State of Ixodidae-research in Mongolia	2010	Mongolia	Khovd	Khovd somon, Uench gol			91.6182	47.9528
Current State of Ixodidae-research in Mongolia	2010	Kazakhstan	Saur	foothills of Saur			85.4652	48.4331
Current State of Ixodidae-research in Mongolia	2010	Mongolia	Khubsugu	Erdene Bulgan			101.59	50.1604
Current State of Ixodidae-research in Mongolia	2010	Russia	Buryatia	delta of the Selenga-river			106.456	52.5947
Current State of Ixodidae-research in Mongolia	2010	Mongolia	Slelenge	Darkhan somon			105.972	49.5446
Current State of Ixodidae-research in Mongolia	2010	Russia	Zabaikalye	Chita			113.446	52.2629
Current State of Ixodidae-research in Mongolia	2010	Mongolia	Uvsnur	Achit nuur			92.0504	50.1316
Current State of Ixodidae-research in Mongolia	2010	Russia	Yakutia				124.603	56.7987
Current State of Ixodidae-research in Mongolia	2010	Russia	Tuva				94.4262	51.715
Current State of Ixodidae-research in Mongolia	2010	Russia	Omsk area				73.3568	54.9939
Current State of Ixodidae-research in Mongolia	2010	Russia	Novosibirsk				82.8817	55.017
Current State of Ixodidae-research in Mongolia	2010	Russia	Krasnoyarsk Krai				93.0087	56.4224
Current State of Ixodidae-research in Mongolia	2010	Mongolia	Khentey aimag				108.506	48.5419
Current State of Ixodidae-research in Mongolia	2010	Russia	Khakassia				90.1869	53.6864
Current State of Ixodidae-research in Mongolia	2010	Russia	Kemerovo				86.0341	55.3593
Current State of Ixodidae-research in Mongolia	2010	Russia	Irkutsk area				104.289	52.2881
Current State of Ixodidae-research in Mongolia	2010	Russia	Buryatia				107.59	51.8924
Current State of Ixodidae-research in Mongolia	2010	Russia	Amur area				129.401	50.1542
Current State of Ixodidae-research in Mongolia	2010	Russia	Altai Krai				83.6266	53.3973
Human Infection with Candidatus Neoehrlichia mikurensis, China	2012.1	China	Heilongjiang	Mudanjiang			129.64	44.5562	2010.5-7	13
Genetic variability of Babesia parasites in Haemaphysalis spp. and Ixodes persulcatus ticks in the Baikal region and Far East of Russia	2014.10.20	Russia	Khabarovsk Krai	Khabarovsky District			135.017	48.25	2005-2012	221
Genetic variability of Babesia parasites in Haemaphysalis spp. and Ixodes persulcatus ticks in the Baikal region and Far East of Russia	2014.10.21	Russia	Khabarovsk Krai	Bikinsky District			134.333	47.1333	2005-2012	30
Genetic diversity of Anaplasma and Ehrlichia in the Asian part of Russia	2010.2	Russia	Khabarovsk Krai				135	48		43		43	Anaplasmataceae bacterium IS136	3
Ehrlichiae and Ehrlichial Diseases in China	2003	China	Inner Mongolia	the Greater Khingan Mountains area			124.692	52.3661		70		70	Ehrlichia chaffeensis	7
Detection of Borrelia burgdorferi from Ticks (Acari) in Hebei Province, China	1998	China	Hebei	Zhangjiakou	Zhuolu		115.211	40.3858	1992.5-1993.8	2
Detection of Borrelia burgdorferi from Ticks (Acari) in Hebei Province, China	1998	China	Hebei	Shijiazhuang	Pingshan		113.985	38.272	1992.5-1993.8	35
Emergence of human infection with Jingmen tick virus in China: A retrospective study retrospective study	2019	China	Heilongjiang	Mudanjiang			129.64	44.5562	2019				Jingmen tick virus

## Sheet: reference_book
Province	Prefecture	County	Township/finer_location	longitude	latitude
Gansu	Qingyang	Zhenyuan		126.058	44.9872
Xinjiang	YILI Kazak Autonomous Prefecture	Zhaosu		81.1374	43.1635
Beijing	Beijing	Mentougou district	Baihua Mountain	115.581	39.8297
Gansu	Dingxi	Minxian		103.228	34.062
Gansu	Gannan Tibetan Autonomous Prefecture	Luqu county		104.12	35.8489
Gansu	Jiuquan	Suzhou district	Huajian forest farm	98.735	39.6985
Gansu	Jiuquan	Yumen		105.738	35.5283
Gansu	Pingliang	Jingchuan		107.375	35.3387
Gansu	Pingliang	Lingtai		115.471	38.88
Gansu	Pingliang			106.669	35.5485
Gansu	Qingyang	Ning county		116.413	39.9109
Gansu	Zhangye	Gaotai		99.8258	39.3836
Gansu	Zhangye	Sunan Yugu Autonomous County		99.6219	38.8431
Heilongjiang	Daxinganling region			124.146	50.4253
Heilongjiang	Jixi	Hulin		132.943	45.7689
Heilongjiang	Jixi	Mishan		131.854	45.5356
Heilongjiang	Jiamusi	Tongjiang		132.518	47.648
Heilongjiang	Mudanjiang	Dongning		131.132	44.0961
Heilongjiang	Mudanjiang	Suifenhe		131.157	44.4182
Jilin	Baisan			126.419	41.9509
Jilin	Yanbian Korean Autonomous Prefecture	Helong		129.017	42.5523
Liaoning	Benxi	Huanren Manchu Autonomous County		125.368	41.2729
Liaoning	Chaoyang	Beipiao		120.778	41.8065
Liaoning	Chaoyang	Jianping		119.649	41.4095
Liaoning	Dandong	Fengcheng		124.072	40.4592
Liaoning	Dandong	Kuandian Manchu Autonomous County		124.79	40.7376
Liaoning	Fushun	Xinbin Manchu Autonomous County		125.046	41.74
Liaoning	Huludao	Xingcheng		120.763	40.6162
Liaoning	Jinzhou	Beizhen		121.783	41.5944
Liaoning	Jinzhou	Yixian		121.246	41.5393
Liaoning	Tieling	Kaiyuan		124.045	42.5521
Inner Mongolia Autonomous Region	Hohhot city	Tumed Left Banner	Bikeqi town	111.339	40.8091
Inner Mongolia Autonomous Region	Hulunbuir City	Genhe		121.528	50.7861
Inner Mongolia Autonomous Region	Hulunbuir City			119.784	49.1725
Shanxi	Linfen	Xixian		110.948	36.6991
Shanxi	Lvliang	Jiaocheng		112.163	37.5578
Shanxi	Shuozhou	Huairen		113.107	39.8338
Shanxi	Taiyuan			112.556	37.877
Shaanxi	Yanan	Huanglong		109.847	35.5902
Xinjiang	Changji Hui Autonomous Prefecture	Qitai		89.594	44.0221
Xinjiang	Tacheng region	Tacheng city		82.9861	46.751
Xinjiang	YILI Kazak Autonomous Prefecture	Gongliu		82.2382	43.4885
Xinjiang	YILI Kazak Autonomous Prefecture	Huocheng		80.8853	44.0622
Xinjiang	YILI Kazak Autonomous Prefecture	Xinyuan		83.267	43.4359

## Sheet: field_survey
Province	Prefecture	County	Township/finer_location	longitude	latitude	date	number	host/free
Hebei	Zhangjiakou	Yu county	Mount Xiaowutai	114.966	39.9502	2019.5.7	288	sheep,free
Hebei	Zhangjiakou	Zhuolu county	Mujiagou Village, Huiyao Town	115.172	40.1907	2019.4.25	30	free
Hebei	Zhangjiakou	Zhuolu county	Mujiagou Village, Huiyao Town	115.206	40.2037	2019.4.25	154	goat
Heilongjiang	Daxinganling region	jiagedaqi district	Baihua forest farm	124.139	50.4127	2019.5	158	free
Heilongjiang	Harbin	Acheng district	Beishan Sanhe Tun, North Zhao Village, Hongxing Township	127.214	45.5892	2018.4.10	82	free
Heilongjiang	Harbin	Acheng district	Shanhe Forest Farm Test Base	127.522	45.4486	2018.4.19	52	free
Heilongjiang	Harbin	Acheng district	Sanqinggong	127.404	45.3988	2018.4	24	free
Heilongjiang	Harbin	Bayan county	Heishan town	127.56	46.4326	2019.5	27	free
Heilongjiang	Harbin	Shangzhi	Maoershan town	127.533	45.2532	2018.4	12	free
Heilongjiang	Harbin	Wuchang		127.161	44.9297	2019.4	8	free
Heilongjiang	Heihe	Wudalianchi	Heilongshan	126.248	48.6019	2019.5	61	free,sheep,cattle,swine
Heilongjiang	Mudanjiang	Hailin	Chaihe town	129.449	44.8672	2019.5	10	free
Jilin	Yanbian	Dunhua	Heyuan town	127.974	43.1647	2018.5/2019.5	38	free
Jilin	Yanbian	Hunchun	Jingxin town, jiudaogou village	130.49	42.6342	2018.5.6	7	free,sheep
Jilin	Yanbian	Wangqing county	Wudaogou	129.599	43.4868	2018.5/2019.5	102	free,sheep
Inner Mongolia	Chifeng	Bairin Left Banner		119.386	43.9764	2019.4.24	16	free
Inner Mongolia	Hulunbeier City	Ergun City	Heitoushan town	119.431	50.3619	2017.4/2018.5	354	free
Inner Mongolia	Hulunbeier City	Ergun City	Shangkuli town	120.187	50.2481	2017.5/2018.5.9	21	free
Inner Mongolia	Hulunbeier City	Ergun City	Wetland Park	120.164	50.2524	2017.5	3	free
Inner Mongolia	Hulunbeier City	Ergun City	Heishan Tou Port	119.397	50.2247	2019.4.15	71	free
Inner Mongolia	Hulunbeier City	Ergun City	Wulanshan	119.397	50.6287	2017.5.10	6	free
Inner Mongolia	Hulunbeier City	Ergun City	Shiwei port	119.941	51.3433	2017.4-5	91	free
Inner Mongolia	Hulunbeier City	Ergun City	Shangkuli town	120.825	50.3749	2018.5	17	free
Inner Mongolia	Hulunbeier City	Ergun City	Enheliang	120.073	50.7463	2017.5.9	12	free
Inner Mongolia	Hulunbeier City	Ergun City	Derbuertiliang	121.085	50.9995	2017.5.12	2	free
Inner Mongolia	Hulunbeier City	Ergun City	Qiqian town	120.76	52.1847	2017.5.11	7	free
Inner Mongolia	Hulunbeier City	Ergun City	Daxingtun	120.612	51.2772	2017.5.10	14	free
Inner Mongolia	Hulunbeier City	Hailar District	Hailar air port	119.838	49.2149	2019.4.18	26	free
Inner Mongolia	Hulunbeier City	Manzhouli	Manzhouli port	117.459	49.5967	2016.5/2019.4	72	free
Inner Mongolia	Hulunbeier City	New Barag Left Banner	Amugulang town Ebuduge port	118.203	48.0619	2019.4	248	free
Inner Mongolia	Hulunbeier City	Ergun City	Taiping Forest Farm, Mordouga Town	120.303	51.5024	2018.5.16	52	free
Inner Mongolia	Tongliao	Horqin District	Liaoxi farm	122.251	43.658	2019.4.23	7	sheep
Inner Mongolia	Ulanqab	Siziwang Banner	Wulan cattle farm	112.095	41.7251	2019.5.4	190	sheep,free
Inner Mongolia	Xingan League	ulan hot		122.072	46.0914	2017.5.9	37	free
Inner Mongolia	Xingan League	Arxan City	Alshan Port	119.538	47.3341	2019.4.21	120	free
Ningxia	Wuzhong	Tongxin county	Luoshan	105.921	36.9863	2018.6.23	10	free
Shanxi	Xinzhou	Ningwu county	Ge Dong Village, Ximafang Township	112.069	38.634	2018.4.8	51	goat,free
Shanxi	Xinzhou	Ningwu county	Donggou Village, Ximafang Township	111.887	38.7034	2018.4.8	15	goat
Shanxi	Xinzhou	Ningwu county	Ximawa Village, Ximafang Township	111.891	38.6856	2018.4.9	4	goat
Shanxi	Xinzhou	Ningwu county	Jijiaping Village, Ximafang Township	111.903	38.6819	2018.4.9	179	goat,free
Shanxi	Xinzhou	Ningwu county	Wujiagou Village, West Mafang Township	111.987	38.6788	2018.4.10	1069	goat,free
Shanxi	Xinzhou	Yuanping	Duan Jia Bao Town Shifeng Gou Village	112.5	38.9992	2018.4.12	73	goat,free
Shanxi	Xinzhou	Yuanping	Xiamapu Village, Duan Jiapu Township	112.5	38.9641	2018.4.13	466	goat,free
