# Supplementary material for: Distribution of Dermacentor silvarum and Associated Pathogens: Meta-Analysis of Global Published Data and a Field Survey in China
Source: Int J Environ Res Public Health. 2021 Apr 22;18(9):4430. doi: 10.3390/ijerph18094430 (PMC8122522; doi:10.3390/ijerph18094430)
Supplement: Supplementary file 1 [file ijerph-18-04430-s001.zip › Supplementary -pdf/TableS2.xlsx]

## Sheet: Sheet1
Reference	Date_published	Author	Test_number	Agents	Positive_number	Num_of_studies
Investigation on natural foci of anaplasum sheep and its pathogenicity to human	2017	Wei et al.	275	Anaplasma ovis	4	1
Anaplasma phagocytophilum Infection in Domestic Animals in Ten Provinces/Cities of China	2012	Zhang et al.	694	Anaplasma phagocytophilum	143	9
Anaplasma phagocytophilum Infection in Ticks,China–Russia Border	2011	Jiang et al.	192	Anaplasma phagocytophilum	6	9
Detection of A. phagocytophilum and E. chaffeensis in Patient and Mouse Blood and Ticks by a Duplex RealTime PCR Assay	2013	Dong et al.	61	Anaplasma phagocytophilum	5	9
Investigation of new tick-borne diseases at Heilongjiang port	2015	Cheng et al.	56	Anaplasma phagocytophilum	4	9
Investigation on compound infection of spotted fever group Rickettsia and Anaplasma phagocytophilum carried by ticks at Heilongjiang port	2019	Cheng et al.	297	Anaplasma phagocytophilum	6	9
Investigation on diversity and compound infection of tick-borne pathogens at Heilongjiang port	2017	Cheng et al.	297	Anaplasma phagocytophilum	6	9
Molecular Detection and Characterization of Zoonotic and Veterinary Pathogens in Ticks from Northeastern China	2016	Wei et al.	204	Anaplasma phagocytophilum	5	9
Molecular epidemiological investigation of Dermacentor silvarium in Ningwu County, Shanxi Province	2012	Li et al.	594	Anaplasma phagocytophilum	144	9
Natural Anaplasma phagocytophilum infection of ticks and rodents from a forest area of Jilin Province,china	2006	Cao et al.	286	Anaplasma phagocytophilum	2	9
Genetic diversity of Anaplasma and Ehrlichia in the Asian part of Russia	2010	Rar et al.	43	Anaplasmataceae bacterium IS136	3	1
Diversity of Ixodes and polymorphism of tick-borne pathogens in Qinghai Province	2018	Han et al.	39	Babesia caballi	4	2
Some aspects on tick species in Mongolia and their potential role in the transmission of equine piroplasms, Anaplasma phagocytophilum and Borrelia burgdorferi L.	2018	Narankhajid et al.	6	Babesia caballi	1	2
Diversity of Ixodes and polymorphism of tick-borne pathogens in Qinghai Province	2018	Han et al.	54	Babesia motasi-likeLT/TZ	7	1
Investigation and study on ticks in Heihe port area	2018	Ye et al.	1054	Babesia uncharacterised	18	1
Human babesiosis caused by a Babesia crassa-like pathogen: A case series	2018	Jia et al.	184	Babesia venatorum	3	1
Investigation of new tick-borne diseases at Heilongjiang port	2015	Cheng et al.	38	Bartonella sp. B39325	6	1
Investigation on diversity and compound infection of tick-borne pathogens at Heilongjiang port	2017	Cheng et al.	188	Bartonella sp. Koshimizu 6-1	11	2
Investigation on ticks carrying new tick-borne pathogens and compound infection in volcanic lava area of Xunke county	2016	Yang et al.	66	Bartonella sp. Koshimizu 6-1	5	2
Investigation on pathogens carried by ticks at Heilongjiang port from 2012 to 2014	2014	Han et al.	107	Bartonella uncharacterised	2	3
Investigation and study on ticks in Heihe port area	2018	Ye et al.	1054	Bartonella uncharacterised	45	3
Investigation on Bartonella carried by rodents and ticks at Heihe port, Heilongjiang province	2018	Ju et al.	583	Bartonella uncharacterised	22	3
Virome analysis of tick-borne viruses in Heilongjiang Province, China	2019	Meng et al.	23	Blacklegged tick phlebovirus	23	1
Investigation of new tick-borne diseases at Heilongjiang port	2015	Cheng et al.	18	Borrelia afzelii	1	4
Investigation on pathogens carried by ticks in Inner Mongolia forest area	2017	Zhou et al.	293	Borrelia afzelii	20	4
Molecular epidemiological investigation of Lyme disease spirochetes infected by ticks in Xinjiang and other four provinces in Northwest China	2011	Shi et al.	450	Borrelia afzelii	23	4
Investigation on diversity and compound infection of tick-borne pathogens at Heilongjiang port	2017	Cheng et al.	76	Borrelia afzelii	1	4
Prevalence of Borrelia burgdorferi sensu lato and Borrelia miyamotoi in ixodid ticks in the Far East of Russia	2019	Pukhovskaya et al.	17	Borrelia burgdorferi sensu lato	2	2
Investigation on the main biological vectors of Lyme disease spirochetes in China	1998	Wan et al.	73	Borrelia burgdorferi sensu lato	3	2
Molecular epidemiological investigation of Lyme disease spirochetes in Altay area	2011	Zhang et al.	394	Borrelia burgdorferi sensu stricto	82	10
Genotyping and infection of Lyme disease spirochetes in ticks and rats in Daxing 'anling forest region	2006	Chu et al.	144	Borrelia burgdorferi sensu stricto	6	10
Investigation on Borrelia burgdorferi of Lyme disease in the northern foothills of Qilian Mountains, Gansu Province	1992	Liu et al.	36	Borrelia burgdorferi sensu stricto	1	10
Investigation on natural infection of Borrelia burgdorferi with Lyme disease by four ticks in Diebi and Huajian regions of Gansu Province	2011	Luo et al.	126	Borrelia burgdorferi sensu stricto	15	10
Investigation on the main animal hosts and vectors of Lyme disease spirochetes in the border area of Heilongjiang and Russia	2008	Fu et al.	45	Borrelia burgdorferi sensu stricto	3	10
Investigation of Lyme disease spirochetes infection in animals in Jilin forest area	2006	Huang et al.	327	Borrelia burgdorferi sensu stricto	101	10
Compound infection of Borrelia burgdorferi and spotted fever group rickettsiae in ticks in Hunchun, Jilin province	2006	Huang et al.	327	Borrelia burgdorferi sensu stricto	101	10
Diversity of Ixodes and polymorphism of tick-borne pathogens in Qinghai Province	2018	Han et al.	54	Borrelia burgdorferi sensu stricto	2	10
Study on the relationship between Lyme disease and human, domestic animals and rodents in some areas of northwest China	2000	Liu et al.	87	Borrelia burgdorferi sensu stricto	13	10
Investigation on natural foci of Lyme disease in the border areas between China and Russia and China and Kazakhstan	1999	Hua et al.	1543	Borrelia burgdorferi sensu stricto	1	10
Investigation on the diversity of tick-borne pathogens and establishment of detection methods in Northeast China	2012	Yang et al.	11	Borrelia garinii	2	6
Analysis of main ticks and tick-borne pathogens in Jilin port area	2009	Pu et al.	39	Borrelia garinii	1	6
Investigation on pathogens carried by ticks in Inner Mongolia forest area	2017	Zhou et al.	312	Borrelia garinii	58	6
Diversity of Ixodes and polymorphism of tick-borne pathogens in Qinghai Province	2018	Han et al.	93	Borrelia garinii	3	6
Epidemiological investigation of tick-borne spotted fever and its co-infection with Lyme disease in some provinces of China	2006	Huang et al.	327	Borrelia garinii	101	6
Molecular epidemiological investigation of Lyme disease spirochetes infected by ticks in Xinjiang and other four provinces in Northwest China	2011	Shi et al.	454	Borrelia garinii	67	6
Investigation on pathogens carried by ticks in Inner Mongolia forest area	2017	Zhou et al.	293	Borrelia miyamotoi	8	1
Diversity of Ixodes and polymorphism of tick-borne pathogens in Qinghai Province	2018	Han et al.	39	Candidatus Rickettsia gannanii Y27	1	1
Genetic variability of Rickettsia spp. in Dermacentor and Haemaphysalis ticks from the Russian Far East	2018	Igolkina et al.	188	Candidatus Rickettsia tarasevichiae	3	5
Carrying status of three pathogens in ticks and mice in Heilongjiang forest area	2012	Tang et al.	8	Candidatus Rickettsia tarasevichiae	2	5
Investigation on Tick Compound Infection of Neotarasevich Rickettsia and SFTSV in Yanbian, Jilin Province	2019	Li et al.	213	Candidatus Rickettsia tarasevichiae	11	5
Investigation of spotted fever rickettsia carried by ticks in Qigan, Inner Mongolia	2017	Zhou et al.	22	Candidatus Rickettsia tarasevichiae	2	5
Detection and study of transovum transmission of neotarasevich rickettsiae by Ixodes persulcus, Dermacentor silvarium and Haemaphysalis concinna	2017	Wei et al.	55	Candidatus Rickettsia tarasevichiae	3	5
Diversity of Ixodes and polymorphism of tick-borne pathogens in Qinghai Province	2018	Han et al.	93	Candidatus Rickettsia tibetani	2	1
Investigation on pathogens carried by ticks at Heilongjiang port from 2012 to 2014	2014	Han et al.	236	Coxiella burnetii	6	5
Coxiella burnetii is widespread in ticks (Ixodidae) in the Xinjiang areas of China	2020	Ni et al.	80	Coxiella burnetii	66	5
Investigation on the diversity of tick-borne pathogens and establishment of detection methods in Northeast China	2012	Yang et al.	45	Coxiella burnetii	14	5
Analysis of main ticks and tick-borne pathogens in Jilin port area	2009	Pu et al.	39	Coxiella burnetii	1	5
Molecular epidemiological investigation of Q fever in some areas of northwest China	2011	Zhang et al.	450	Coxiella burnetii	18	5
Virome analysis of tick-borne viruses in Heilongjiang Province, China	2019	Meng et al.	23	Deer tick Mononegavirales-like virus (DTMV)	23	1
Detection of A. phagocytophilum and E. chaffeensis in Patient and Mouse Blood and Ticks by a Duplex RealTime PCR Assay	2013	Dong et al.	61	Ehrlichia chaffeensis	9	12
Ehrlichiae and Ehrlichial Diseases in China	2003	Wen et al.	70	Ehrlichia chaffeensis	7	12
PCR detection of Elichia DNA in some tick species in Northeast China	2001	Wei et al.	160	Ehrlichia chaffeensis	15	12
Detection of tick-borne Ehrlichsium DNA in parts of Northeast China	2004	Wei et al.	310	Ehrlichia chaffeensis	25	12
Molecular detection of rickettsial pathogens carried by ticks in some areas of northeast China	2012	Wu et al.	133	Ehrlichia chaffeensis	5	12
Analysis of main ticks and tick-borne pathogens in Jilin port area	2009	Pu et al.	39	Ehrlichia chaffeensis	2	12
Detection of Ehrlichia human granulocyte 16SrRNA gene in ticks from northern China	2000	Gao et al.	70	Ehrlichia chaffeensis	2	12
Tick-borne Elichia DNA was detected in ticks in Northeast China	2005	Zhang et al.	310	Ehrlichia chaffeensis	63	12
Semi-nested PCR was used to detect Chaffeerlichia in some tick species in northern China	2000	Gao et al.	70	Ehrlichia chaffeensis	7	12
Investigation on Ehrlichia carried by several ticks in Changbai Mountains	2004	Hu et al.	310	Ehrlichia chaffeensis	25	12
Investigation and 16SrRNA sequence analysis of Chaffeerlichia infection in ticks and rodents in Changbai Mountains	2017	Wang et al.	30	Ehrlichia chaffeensis	3	12
Investigation and 16SrRNA sequence analysis of Chaffeerlichia infection in ticks and rodents in Changbai Mountains	2017	Wang et al.	30	Ehrlichia chaffeensis	3	12
Detection of Francisella tularensis in ticks and identification of their genotypes using multiple-locus variable-number tandem repeat analysis	2008	Zhang et al.	327	Francisella tularensis	12	2
Detection and genotyping of francisella tularensis infection in northwest China	2011	Jia et al.	450	Francisella tularensis	33	2
Molecular detection of liver protozoa carried by ticks in Northeast China	2018	Li et al.	166	Hepatozoon sp.	4	1
Molecular Detection and Characterization of Zoonotic and Veterinary Pathogens in Ticks from Northeastern China	2016	Wei et al.	204	Hepatozoon sp. hlj-dn242	6	1
Emergence of human infection with Jingmen tick virus in China: A retrospective study retrospective study	2019	Jia et al.	NA	Jingmen tick virus(JMTV)	NA	1
Isolation and genomic characterization of lymphocytic choriomeningitis virus in ticks from northeastern China	2018	Zhang et al.	187	Lymphocytic choriomeningitis virus (LCMV)	7	1
Molecular epidemiological study of tick-borne spotted fever group rickettsia in northeast China	2018	Wang et al.	40	Rickettsia heilongjiangensis	1	3
Isolation and genetic evolution of tick-borne spotted fever group Rickettsia in Qinghai	2014	Li et al.	71	Rickettsia heilongjiangensis	5	3
Discovery of a new spotted fever group rickettsiae in human infection and investigation of its natural foci	2015	Ma et al.	75	Rickettsia heilongjiangensis	6	3
Carrying status of three pathogens in ticks and mice in Heilongjiang forest area	2012	Tang et al.	8	Rickettsia hulinii	2	1
Investigation of ticks carrying pathogens in Heihe port area of China-Russia border in 2012	2013	Wen et al.	626	Rickettsia raoultii	71	22
Characterization of rickettsiae in ticks in northeastern China	2016	Liu et al.	204	Rickettsia raoultii	9	22
Distribution and molecular characterization of rickettsiae in ticks in Harbin area of Northeastern China	2020	Shao et al.	165	Rickettsia raoultii	77	22
First report on the occurrence of Rickettsia slovaca and Rickettsia raoultii in Dermacentor silvarum in China	2012	Tian et al.	200	Rickettsia raoultii	9	22
Genetic variability of Rickettsia spp. in Dermacentor and Haemaphysalis ticks from the Russian Far East	2018	Igolkina et al.	188	Rickettsia raoultii	136	22
Human Infections with Rickettsia raoultii, China	2014	Jia et al.	75	Rickettsia raoultii	3	22
Molecular Detection of Spotted Fever Group Rickettsia in Dermacentor silvarum from a Forest Area of Northeastern China	2008	Cao et al.	676	Rickettsia raoultii	25	2
Molecular evidence of the spotted fever group Rickettsiae in ticks from Yunnan Province, Southwest China	2020	Liu et al.	46	Rickettsia raoultii	3	22
Rickettsia raoultii and Rickettsia sibirica in ticks from the long-tailed ground squirrl near the China–Kazakhstan border	2019	zhao et al.	42	Rickettsia raoultii	3	22
Rickettsia raoultii, the predominant Rickettsia found in Dermacentor silvarum ticks in China–Russia border areas	2014	Wen et al.	93	Rickettsia raoultii	30	22
Molecular epidemiological study of tick-borne spotted fever group rickettsia in northeast China	2018	Wang et al.	40	Rickettsia raoultii	2	2
Investigation on the species of sheep ticks and tick-borne pathogens at Erlianhot port	2014	Cao et al.	62	Rickettsia raoultii	14	22
Investigation and study on ticks in Heihe port area	2018	Ye et al.	1054	Rickettsia raoultii	866	22
Investigation on diversity and compound infection of tick-borne pathogens at Heilongjiang port	2017	Cheng et al.	625	Rickettsia raoultii	321	22
Investigation on compound infection of spotted fever group Rickettsia and Anaplasma phagocytophilum carried by ticks at Heilongjiang port	2019	Cheng et al.	623	Rickettsia raoultii	329	22
Investigation of new tick-borne diseases at Heilongjiang port	2015	Cheng et al.	94	Rickettsia raoultii	62	22
Detection of DNA of Rickettsia fevers spotted by Dermacentor in Xunke area, Heilongjiang Province	2014	Feng et al.	60	Rickettsia raoultii	14	22
Investigation on ticks and their pathogens in Heixiazi Island	2015	Fu et al.	20	Rickettsia raoultii	17	22
Investigation of spotted fever rickettsia carried by ticks in Qigan, Inner Mongolia	2017	Zhou et al.	22	Rickettsia raoultii	11	22
Diversity of Ixodes and polymorphism of tick-borne pathogens in Qinghai Province	2018	Han et al.	54	Rickettsia raoultii	1	22
Discovery of a new spotted fever group rickettsiae in human infection and investigation of its natural foci	2015	Ma et al.	75	Rickettsia raoultii	3	22
Investigation of spotted fever group rickettsiae carried by ticks in the border area of Tumen River Basin	2019	Li et al.	211	Rickettsia raoultii	41	22
Molecular epidemiological investigation of tick-borne typhus in northern Xinjiang	2015	Chen et al.	200	Rickettsia raoultii	9	22
Investigation on ticks carrying new tick-borne pathogens and compound infection in volcanic lava area of Xunke county	2016	Yang et al.	66	Rickettsia raoultii	26	22
Molecular Detection of Spotted Fever Group Rickettsia in Dermacentor silvarum from a Forest Area of Northeastern China	2008	Cao et al.	676	Rickettsia sibirica	47	5
Rickettsia raoultii and Rickettsia sibirica in ticks from the long-tailed ground squirrl near the China–Kazakhstan border	2019	zhao et al.	42	Rickettsia sibirica	13	5
Investigation on the diversity of tick-borne pathogens and establishment of detection methods in Northeast China	2012	Yang et al.	34	Rickettsia sibirica	4	5
Epidemiological investigation of tick-borne rickettsia in qinghai province	2019	Gao et al.	158	Rickettsia sibirica	5	5
Immunofluorescence detection of ricket infection of Dermacentor silvarium with north subfever rickettsia	1987	Liu et al.	312	Rickettsia sibirica	42	5
First report on the occurrence of Rickettsia slovaca and Rickettsia raoultii in Dermacentor silvarum in China	2012	Tian et al.	200	Rickettsia slovaca	13	3
Epidemiological investigation of tick-borne rickettsia in qinghai province	2019	Gao et al.	158	Rickettsia slovaca	5	3
Molecular epidemiological investigation of tick-borne typhus in northern Xinjiang	2015	Chen et al.	200	Rickettsia slovaca	13	3
Molecular epidemiological study of tick-borne spotted fever group rickettsia in northeast China	2018	Wang et al.	40	Rickettsia sp. JL-02	2	1
Investigation on pathogens carried by ticks at Heilongjiang port from 2012 to 2014	2014	Han et al.	495	Rickettsia uncharacterised	195	5
Molecular detection of rickettsial pathogens carried by ticks in some areas of northeast China	2012	Wu et al.	127	Rickettsia uncharacterised	6	5
Compound infection of Borrelia burgdorferi and spotted fever group rickettsiae in ticks in Hunchun, Jilin province	2006	Huang et al.	327	Rickettsia uncharacterised	95	5
Investigation of animal parasitic ticks and zoonosis carried by ticks in western Liaoning	2016	Wang et al.	92	Rickettsia uncharacterised	1	5
Epidemiological investigation of tick-borne spotted fever and its co-infection with Lyme disease in some provinces of China	2006	Huang et al.	327	Rickettsia uncharacterised	95	5
Investigation on Tick Compound Infection of Neotarasevich Rickettsia and SFTSV in Yanbian, Jilin Province	2019	Li et al.	213	Severe fever with thrombocytopenia syndrome virus	1	1
A Tentative Tamdy Orthonairovirus Related to Febrile Illness in Northwestern China	2020	Liu et al.	NA	Tacheng tick virus 1	11.8	1
Diversity of Ixodes and polymorphism of tick-borne pathogens in Qinghai Province	2018	Han et al.	93	Theileria ovis	10	1
Investigation on pathogens carried by ticks at Heilongjiang port from 2012 to 2014	2014	Han et al.	397	Tick-borne encephalitis virus	58	8
Complete Genomic Characterization of Three Tick-Borne Encephalitis Viruses Detected Along the China-North Korea Border, 2011 Tick-Borne Encephalitis Viruses Detected Along the China–North Korea Border, 2011	2018	He et al.	602	Tick-borne encephalitis virus	1	8
Influence of altitud on tick-borne encephalitis infectio risk in the natural foci of the Altai Republic, Southern Siberia	2015	Shchuchinova et al.	342	Tick-borne encephalitis virus	57	8
Ixodid ticks and tick-borne encephalitis virus prevalence in the South Asian part of Russia (Republic of Tuva)	2019	Kholodilov et al.	23	Tick-borne encephalitis virus	2	8
Tick-borne encephalitis virus in arthropod vectors in the Far East of Russia	2018	Pukhovskaya et al.	40	Tick-borne encephalitis virus	1	8
Investigation on the foci of encephalitis transmitted by ground ticks in Altay Mountain, Xinjiang	2015	Sun et al.	1200	Tick-borne encephalitis virus	1	8
Investigation of tick-borne encephalitis foci in Sharxili Nature Reserve, Xinjiang	2013	Zhang et al.	12	Tick-borne encephalitis virus	9	8
A preliminary study on rodents and ectoparasites and their pathogens in the port area adjacent to Changbai Mountain in China and North Korea	2012	Yao et al.	603	Tick-borne encephalitis virus	45	8
